# Supplementary material for: The genome profiling method can be applied for species identification of biological materials collected at crime scenes
Source: BMC Genet. 2019 Jun 10;20:50. doi: 10.1186/s12863-019-0753-9 (PMC6558897; doi:10.1186/s12863-019-0753-9)
Supplement: Supplementary file 1 — PaSS values (SP-1). (CSV 18 kb) [file 12863_2019_753_MOESM1_ESM.csv]

SP-1	Cattle1	Cattle2	Cattle3	Cattle4	Greater amberjack1	Greater amberjack2	Greater amberjack3	Greater amberjack4	Bigeye tuna1	Bigeye tuna2	Bigeye tuna3	Bigeye tuna4	Sliver salmon1	Sliver salmon2	Sliver salmon3	Sliver salmon4	Sheep1	Sheep2	Sheep3	Sheep4	Pig1	Pig2	Pig3	Pig4	Chicken1	Chicken2	Chicken3	Chicken4	Horse mackerel1	Horse mackerel2	Horse mackerel3	Horse mackerel4	Halibut1	Halibut2	Halibut3	Halibut4	human1	human2	human3	rat1	rat2	rat3	rat4	cat1	cat2	cat3	cat4	dog1	dog2
Cattle1	0	0.0284	0.0415	0.0408	0.0813	0.0995	0.1105	0.0908	0.1153	0.1319	0.2079	0.1283	0.1094	0.1029	0.0888	0.0833	0.0594	0.0709	0.0801	0.0694	0.0861	0.074	0.0573	0.0554	0.0899	0.0809	0.0641	0.066	0.0971	0.0852	0.108	0.1064	0.0979	0.0659	0.0918	0.0781	0.1391	0.0989	0.1254	0.1117	0.1264	0.1084	0.1116	0.125	0.15	0.1235	0.1252	0.1506	0.113
Cattle2	0.0284	0	0.0231	0.0238	0.05	0.0539	0.051	0.0447	0.0542	0.058	0.1057	0.0567	0.0609	0.0697	0.0484	0.0588	0.0375	0.0438	0.0361	0.0519	0.0399	0.0513	0.0315	0.0421	0.0734	0.0523	0.0463	0.0502	0.0636	0.0592	0.0734	0.0631	0.0665	0.0563	0.0704	0.0616	0.0613	0.0613	0.0802	0.1013	0.1162	0.1107	0.1101	0.091	0.1097	0.0965	0.0974	0.0933	0.068
Cattle3	0.0415	0.0231	0	0.0233	0.0357	0.046	0.0478	0.0372	0.0508	0.0544	0.1056	0.055	0.0464	0.0489	0.0424	0.0532	0.0414	0.0405	0.0388	0.0545	0.037	0.0427	0.0283	0.0361	0.0592	0.0428	0.0338	0.0362	0.0615	0.0392	0.0526	0.0556	0.0539	0.0407	0.0471	0.0495	0.0958	0.0476	0.0762	0.0939	0.0952	0.0949	0.0935	0.059	0.0723	0.0839	0.0773	0.07	0.0536
Cattle4	0.0408	0.0238	0.0233	0	0.0375	0.0346	0.04	0.029	0.051	0.0462	0.1041	0.0436	0.0571	0.0609	0.0442	0.0555	0.0375	0.0387	0.0399	0.0434	0.039	0.0466	0.0334	0.0333	0.0752	0.041	0.0382	0.0375	0.0495	0.0567	0.066	0.0488	0.0548	0.0462	0.0635	0.0557	0.0734	0.0473	0.0694	0.0873	0.1073	0.0874	0.0906	0.0826	0.0999	0.0982	0.0979	0.0866	0.0708
Greater amberjack1	0.0813	0.05	0.0357	0.0375	0	0.0301	0.0243	0.0261	0.0458	0.0351	0.0778	0.0343	0.0356	0.0399	0.0321	0.0452	0.0448	0.0456	0.042	0.0461	0.0434	0.05	0.0401	0.0468	0.0573	0.0361	0.047	0.0409	0.0451	0.0423	0.0415	0.0342	0.0486	0.0457	0.0548	0.054	0.072	0.04	0.0653	0.0827	0.0868	0.0835	0.0821	0.0677	0.0711	0.0965	0.0784	0.0764	0.0561
Greater amberjack2	0.0995	0.0539	0.046	0.0346	0.0301	0	0.0216	0.0121	0.0464	0.0257	0.0728	0.0306	0.0456	0.0453	0.0406	0.0639	0.0642	0.0598	0.0567	0.0501	0.0348	0.0526	0.0527	0.038	0.071	0.0321	0.0442	0.0425	0.0361	0.0436	0.0406	0.0277	0.0514	0.0568	0.0578	0.0559	0.0544	0.0449	0.0736	0.0832	0.078	0.0705	0.0715	0.0603	0.0624	0.0932	0.079	0.081	0.0731
Greater amberjack3	0.1105	0.051	0.0478	0.04	0.0243	0.0216	0	0.0174	0.0399	0.0297	0.0614	0.0327	0.0408	0.0423	0.0358	0.0588	0.0558	0.0525	0.0504	0.0556	0.041	0.0475	0.0446	0.0523	0.0679	0.0329	0.0519	0.0493	0.0323	0.0426	0.0385	0.028	0.0511	0.0622	0.0725	0.0712	0.0522	0.0414	0.0661	0.0881	0.0879	0.0798	0.0826	0.0615	0.0661	0.0906	0.0841	0.0746	0.066
Greater amberjack4	0.0908	0.0447	0.0372	0.029	0.0261	0.0121	0.0174	0	0.0437	0.0256	0.0726	0.0263	0.0438	0.0446	0.0391	0.0598	0.0576	0.0563	0.052	0.051	0.0334	0.0484	0.0446	0.0407	0.0679	0.0316	0.0411	0.0353	0.0324	0.0383	0.0394	0.0308	0.0525	0.0561	0.061	0.0594	0.0605	0.0418	0.0686	0.0834	0.0826	0.075	0.075	0.0634	0.0668	0.0848	0.0763	0.078	0.0689
Bigeye tuna1	0.1153	0.0542	0.0508	0.051	0.0458	0.0464	0.0399	0.0437	0	0.034	0.0403	0.0396	0.0387	0.0336	0.0366	0.046	0.0568	0.0518	0.0483	0.0631	0.0385	0.0432	0.0505	0.0602	0.0564	0.0305	0.0444	0.0512	0.052	0.0421	0.0455	0.0422	0.039	0.0506	0.0692	0.068	0.0643	0.0488	0.0647	0.0953	0.1031	0.0974	0.0979	0.0649	0.0673	0.1014	0.059	0.0576	0.0576
Bigeye tuna2	0.1319	0.058	0.0544	0.0462	0.0351	0.0257	0.0297	0.0256	0.034	0	0.0526	0.0205	0.0425	0.0392	0.0374	0.067	0.0694	0.0665	0.063	0.0594	0.0398	0.0541	0.0559	0.0522	0.0736	0.0389	0.0541	0.0528	0.0412	0.0436	0.0361	0.0328	0.0437	0.0546	0.0614	0.0603	0.0523	0.0474	0.0715	0.0838	0.0863	0.0755	0.0797	0.0608	0.0635	0.0836	0.0742	0.0638	0.068
Bigeye tuna3	0.2079	0.1057	0.1056	0.1041	0.0778	0.0728	0.0614	0.0726	0.0403	0.0526	0	0.0655	0.0705	0.0736	0.0809	0.0879	0.1181	0.1106	0.1009	0.1183	0.0658	0.0954	0.1048	0.1029	0.1027	0.0816	0.1027	0.1118	0.0701	0.0733	0.0714	0.0589	0.0745	0.1106	0.1083	0.1085	0.0779	0.0857	0.0979	0.1301	0.1062	0.1246	0.1299	0.0898	0.0879	0.1026	0.1092	0.0785	0.092
Bigeye tuna4	0.1283	0.0567	0.055	0.0436	0.0343	0.0306	0.0327	0.0263	0.0396	0.0205	0.0655	0	0.0459	0.0495	0.04	0.0727	0.071	0.0636	0.0623	0.0534	0.0376	0.0547	0.0572	0.0613	0.0752	0.0425	0.052	0.0413	0.0431	0.0468	0.0381	0.0315	0.0529	0.0562	0.0834	0.081	0.0502	0.0512	0.0802	0.1122	0.1132	0.1019	0.1043	0.0805	0.0781	0.1096	0.1072	0.0948	0.0705
Sliver salmon1	0.1094	0.0609	0.0464	0.0571	0.0356	0.0456	0.0408	0.0438	0.0387	0.0425	0.0705	0.0459	0	0.0293	0.0251	0.032	0.056	0.0514	0.0473	0.0668	0.0512	0.05	0.0493	0.0579	0.0518	0.0362	0.0478	0.0512	0.0442	0.0379	0.0407	0.0456	0.0483	0.0569	0.0709	0.0702	0.08	0.0526	0.0708	0.0988	0.091	0.087	0.0871	0.0593	0.0623	0.0929	0.0791	0.0605	0.0605
Sliver salmon2	0.1029	0.0697	0.0489	0.0609	0.0399	0.0453	0.0423	0.0446	0.0336	0.0392	0.0736	0.0495	0.0293	0	0.025	0.0243	0.0599	0.0544	0.055	0.0634	0.0447	0.0422	0.0471	0.0531	0.0368	0.0287	0.0418	0.0453	0.0482	0.045	0.041	0.0475	0.0379	0.0445	0.0551	0.0564	0.078	0.0493	0.0673	0.078	0.0752	0.072	0.0751	0.0535	0.0578	0.0831	0.0629	0.0547	0.0644
Sliver salmon3	0.0888	0.0484	0.0424	0.0442	0.0321	0.0406	0.0358	0.0391	0.0366	0.0374	0.0809	0.04	0.0251	0.025	0	0.0247	0.0368	0.0375	0.0342	0.0463	0.0423	0.0387	0.0377	0.0477	0.0529	0.0305	0.0454	0.0407	0.0401	0.0435	0.0402	0.0374	0.0437	0.0484	0.0677	0.0675	0.0712	0.0481	0.0776	0.0998	0.1009	0.096	0.0957	0.0685	0.073	0.1083	0.0858	0.0744	0.0703
Sliver salmon4	0.0833	0.0588	0.0532	0.0555	0.0452	0.0639	0.0588	0.0598	0.046	0.067	0.0879	0.0727	0.032	0.0243	0.0247	0	0.0431	0.0429	0.0397	0.0524	0.0576	0.0517	0.0402	0.0585	0.048	0.0408	0.0507	0.0552	0.0594	0.0579	0.0648	0.0641	0.0478	0.0512	0.0646	0.0663	0.1025	0.0532	0.0764	0.11	0.1128	0.108	0.1101	0.0715	0.0756	0.104	0.0726	0.0679	0.0694
Sheep1	0.0594	0.0375	0.0414	0.0375	0.0448	0.0642	0.0558	0.0576	0.0568	0.0694	0.1181	0.071	0.056	0.0599	0.0368	0.0431	0	0.0172	0.0139	0.0322	0.0418	0.0468	0.0346	0.0503	0.0689	0.043	0.0414	0.0424	0.0627	0.0615	0.0678	0.068	0.0499	0.04	0.0595	0.0578	0.0924	0.0519	0.0802	0.1142	0.1242	0.1208	0.1191	0.1006	0.1002	0.1177	0.1007	0.0957	0.0693
Sheep2	0.0709	0.0438	0.0405	0.0387	0.0456	0.0598	0.0525	0.0563	0.0518	0.0665	0.1106	0.0636	0.0514	0.0544	0.0375	0.0429	0.0172	0	0.0204	0.0296	0.0437	0.0451	0.0394	0.0497	0.0666	0.038	0.0389	0.048	0.0588	0.0571	0.064	0.0613	0.0425	0.0405	0.0605	0.0616	0.0791	0.0447	0.077	0.1132	0.1227	0.119	0.1175	0.0947	0.0923	0.1262	0.1049	0.0841	0.0704
Sheep3	0.0801	0.0361	0.0388	0.0399	0.042	0.0567	0.0504	0.052	0.0483	0.063	0.1009	0.0623	0.0473	0.055	0.0342	0.0397	0.0139	0.0204	0	0.0368	0.0412	0.0444	0.0324	0.0557	0.065	0.04	0.041	0.0444	0.0629	0.0579	0.0671	0.0625	0.0448	0.0448	0.0658	0.0668	0.0798	0.048	0.0748	0.1195	0.1255	0.1212	0.1206	0.0886	0.0905	0.1195	0.1028	0.0808	0.0691
Sheep4	0.0694	0.0519	0.0545	0.0434	0.0461	0.0501	0.0556	0.051	0.0631	0.0594	0.1183	0.0534	0.0668	0.0634	0.0463	0.0524	0.0322	0.0296	0.0368	0	0.0485	0.0535	0.0505	0.0461	0.0821	0.0452	0.0499	0.0465	0.0508	0.059	0.0602	0.0507	0.0441	0.0352	0.0524	0.0526	0.0709	0.0489	0.0816	0.1057	0.1197	0.1141	0.1122	0.0993	0.0928	0.135	0.1221	0.1069	0.0783
Pig1	0.0861	0.0399	0.037	0.039	0.0434	0.0348	0.041	0.0334	0.0385	0.0398	0.0658	0.0376	0.0512	0.0447	0.0423	0.0576	0.0418	0.0437	0.0412	0.0485	0	0.0362	0.0358	0.0386	0.0689	0.033	0.0362	0.0376	0.0433	0.0391	0.046	0.0467	0.0436	0.045	0.0477	0.0481	0.0673	0.0511	0.0818	0.0929	0.0988	0.0931	0.092	0.0691	0.0642	0.0853	0.092	0.0636	0.06
Pig2	0.074	0.0513	0.0427	0.0466	0.05	0.0526	0.0475	0.0484	0.0432	0.0541	0.0954	0.0547	0.05	0.0422	0.0387	0.0517	0.0468	0.0451	0.0444	0.0535	0.0362	0	0.0239	0.0296	0.0534	0.0384	0.047	0.0495	0.0531	0.0374	0.0445	0.0558	0.0478	0.0509	0.057	0.0413	0.1179	0.0426	0.0644	0.0831	0.082	0.0786	0.0762	0.0764	0.0596	0.0744	0.0909	0.0778	0.0511
Pig3	0.0573	0.0315	0.0283	0.0334	0.0401	0.0527	0.0446	0.0446	0.0505	0.0559	0.1048	0.0572	0.0493	0.0471	0.0377	0.0402	0.0346	0.0394	0.0324	0.0505	0.0358	0.0239	0	0.0377	0.0567	0.0414	0.0359	0.0412	0.0589	0.0421	0.0571	0.0562	0.0526	0.0467	0.0566	0.0521	0.1124	0.0448	0.0702	0.1043	0.1065	0.0977	0.0986	0.0713	0.0769	0.0843	0.087	0.0788	0.0501
Pig4	0.0554	0.0421	0.0361	0.0333	0.0468	0.038	0.0523	0.0407	0.0602	0.0522	0.1029	0.0613	0.0579	0.0531	0.0477	0.0585	0.0503	0.0497	0.0557	0.0461	0.0386	0.0296	0.0377	0	0.062	0.0388	0.0442	0.0455	0.0567	0.042	0.0521	0.0506	0.0471	0.0514	0.0466	0.0385	0.0979	0.0471	0.0767	0.0702	0.073	0.0632	0.061	0.0637	0.0547	0.0679	0.0814	0.0799	0.0586
Chicken1	0.0899	0.0734	0.0592	0.0752	0.0573	0.071	0.0679	0.0679	0.0564	0.0736	0.1027	0.0752	0.0518	0.0368	0.0529	0.048	0.0689	0.0666	0.065	0.0821	0.0689	0.0534	0.0567	0.062	0	0.0562	0.0571	0.0599	0.0722	0.0556	0.0512	0.0667	0.0715	0.0684	0.0776	0.0696	0.1358	0.0702	0.0809	0.1025	0.0841	0.0901	0.0893	0.0733	0.0674	0.0839	0.0761	0.0675	0.0484
Chicken2	0.0809	0.0523	0.0428	0.041	0.0361	0.0321	0.0329	0.0316	0.0305	0.0389	0.0816	0.0425	0.0362	0.0287	0.0305	0.0408	0.043	0.038	0.04	0.0452	0.033	0.0384	0.0414	0.0388	0.0562	0	0.0327	0.0343	0.037	0.0392	0.0435	0.0409	0.0311	0.0366	0.0536	0.0527	0.0601	0.0391	0.0634	0.0732	0.0758	0.0726	0.0728	0.0534	0.0532	0.0881	0.0733	0.0559	0.0566
Chicken3	0.0641	0.0463	0.0338	0.0382	0.047	0.0442	0.0519	0.0411	0.0444	0.0541	0.1027	0.052	0.0478	0.0418	0.0454	0.0507	0.0414	0.0389	0.041	0.0499	0.0362	0.047	0.0359	0.0442	0.0571	0.0327	0	0.0301	0.0452	0.0421	0.0467	0.0486	0.042	0.0349	0.0496	0.0498	0.1004	0.055	0.0735	0.1002	0.9102	0.0975	0.0959	0.0676	0.0644	0.0933	0.0892	0.0655	0.0631
Chicken4	0.066	0.0502	0.0362	0.0375	0.0409	0.0425	0.0493	0.0353	0.0512	0.0528	0.1118	0.0413	0.0512	0.0453	0.0407	0.0552	0.0424	0.048	0.0444	0.0465	0.0376	0.0495	0.0412	0.0455	0.0599	0.0343	0.0301	0	0.0387	0.0433	0.0498	0.0474	0.0495	0.0352	0.0528	0.0537	0.0744	0.0518	0.0681	0.0824	0.0926	0.0848	0.0873	0.0766	0.0852	0.0894	0.0825	0.0883	0.9068
Horse mackerel1	0.0971	0.0636	0.0615	0.0495	0.0451	0.0361	0.0323	0.0324	0.052	0.0412	0.0701	0.0431	0.0442	0.0482	0.0401	0.0594	0.0627	0.0588	0.0629	0.0508	0.0433	0.0531	0.0589	0.0567	0.0722	0.037	0.0452	0.0387	0	0.0401	0.0363	0.0296	0.05	0.0566	0.0731	0.0739	0.0528	0.0625	0.0818	0.0951	0.1031	0.0947	0.0944	0.0648	0.0699	0.1173	0.1086	0.0786	0.0822
Horse mackerel2	0.0852	0.0592	0.0392	0.0567	0.0423	0.0436	0.0426	0.0383	0.0421	0.0436	0.0733	0.0468	0.0379	0.045	0.0435	0.0579	0.0615	0.0571	0.0579	0.059	0.0391	0.0374	0.0421	0.042	0.0556	0.0392	0.0421	0.0433	0.0401	0	0.0236	0.0357	0.0409	0.0396	0.0447	0.0387	0.0968	0.0445	0.0664	0.0812	0.0813	0.078	0.0764	0.0624	0.0523	0.0738	0.0802	0.0697	0.0522
Horse mackerel3	0.108	0.0734	0.0526	0.066	0.0415	0.0406	0.0385	0.0394	0.0455	0.0361	0.0714	0.0381	0.0407	0.041	0.0402	0.0648	0.0678	0.064	0.0671	0.0602	0.046	0.0445	0.0571	0.0521	0.0512	0.0435	0.0467	0.0498	0.0363	0.0236	0	0.0308	0.0494	0.0549	0.0535	0.0519	0.0934	0.0512	0.0743	0.0859	0.0834	0.0842	0.0823	0.0683	0.0638	0.0894	0.0924	0.0797	0.0606
Horse mackerel4	0.1064	0.0631	0.0556	0.0488	0.0342	0.0277	0.028	0.0308	0.0422	0.0328	0.0589	0.0315	0.0456	0.0475	0.0374	0.0641	0.068	0.0613	0.0625	0.0507	0.0467	0.0558	0.0562	0.0506	0.0667	0.0409	0.0486	0.0474	0.0296	0.0357	0.0308	0	0.0476	0.0526	0.0609	0.0615	0.056	0.0505	0.0761	0.0916	0.0956	0.0878	0.0875	0.0606	0.0687	0.1086	0.0954	0.0797	0.0748
Halibut1	0.0979	0.0665	0.0539	0.0548	0.0486	0.0514	0.0511	0.0525	0.039	0.0437	0.0745	0.0529	0.0483	0.0379	0.0437	0.0478	0.0499	0.0425	0.0448	0.0441	0.0436	0.0478	0.0526	0.0471	0.0715	0.0311	0.042	0.0495	0.05	0.0409	0.0494	0.0476	0	0.025	0.0328	0.0329	0.0606	0.0426	0.0649	0.0798	0.0881	0.0847	0.0836	0.0588	0.0576	0.0996	0.0839	0.0651	0.0664
Halibut2	0.0659	0.0563	0.0407	0.0462	0.0457	0.0568	0.0622	0.0561	0.0506	0.0546	0.1106	0.0562	0.0569	0.0445	0.0484	0.0512	0.04	0.0405	0.0448	0.0352	0.045	0.0509	0.0467	0.0514	0.0684	0.0366	0.0349	0.0352	0.0566	0.0396	0.0549	0.0526	0.025	0	0.0221	0.0243	0.0783	0.0475	0.0775	0.0862	0.0995	0.0991	0.0962	0.0698	0.072	0.1091	0.0931	0.0814	0.0698
Halibut3	0.0918	0.0704	0.0471	0.0635	0.0548	0.0578	0.0725	0.061	0.0692	0.0614	0.1083	0.0834	0.0709	0.0551	0.0677	0.0646	0.0595	0.0605	0.0658	0.0524	0.0477	0.057	0.0566	0.0466	0.0776	0.0536	0.0496	0.0528	0.0731	0.0447	0.0535	0.0609	0.0328	0.0221	0	0.0132	0.0885	0.0607	0.0939	0.0721	0.0826	0.0824	0.0789	0.0689	0.062	0.0869	0.0816	0.0728	0.0767
Halibut4	0.0781	0.0616	0.0495	0.0557	0.054	0.0559	0.0712	0.0594	0.068	0.0603	0.1085	0.081	0.0702	0.0564	0.0675	0.0663	0.0578	0.0616	0.0668	0.0526	0.0481	0.0413	0.0521	0.0385	0.0696	0.0527	0.0498	0.0537	0.0739	0.0387	0.0519	0.0615	0.0329	0.0243	0.0132	0	0.0959	0.0507	0.0844	0.0756	0.0824	0.0792	0.0754	0.0707	0.0631	0.0825	0.0872	0.0757	0.0654
human1	0.1391	0.0613	0.0958	0.0734	0.072	0.0544	0.0522	0.0605	0.0643	0.0523	0.0779	0.0502	0.08	0.078	0.0712	0.1025	0.0924	0.0791	0.0798	0.0709	0.0673	0.1179	0.1124	0.0979	0.1358	0.0601	0.1004	0.0744	0.0528	0.0968	0.0934	0.056	0.0606	0.0783	0.0885	0.0959	0	0.0691	0.0927	0.0961	0.1252	0.1188	0.1275	0.0861	0.0826	0.1578	0.1142	0.0895	0.1103
human2	0.0989	0.0613	0.0476	0.0473	0.04	0.0449	0.0414	0.0418	0.0488	0.0474	0.0857	0.0512	0.0526	0.0493	0.0481	0.0532	0.0519	0.0447	0.048	0.0489	0.0511	0.0426	0.0448	0.0471	0.0702	0.0391	0.055	0.0518	0.0625	0.0445	0.0512	0.0505	0.0426	0.0475	0.0607	0.0507	0.0691	0	0.0401	0.0715	0.0751	0.0691	0.0721	0.0603	0.0597	0.0811	0.0744	0.0721	0.0439
human3	0.1254	0.0802	0.0762	0.0694	0.0653	0.0736	0.0661	0.0686	0.0647	0.0715	0.0979	0.0802	0.0708	0.0673	0.0776	0.0764	0.0802	0.077	0.0748	0.0816	0.0818	0.0644	0.0702	0.0767	0.0809	0.0634	0.0735	0.0681	0.0818	0.0664	0.0743	0.0761	0.0649	0.0775	0.0939	0.0844	0.0927	0.0401	0	0.0906	0.0981	0.0909	0.0958	0.0863	0.0723	0.1021	0.1107	0.0936	0.0695
rat1	0.1117	0.1013	0.0939	0.0873	0.0827	0.0832	0.0881	0.0834	0.0953	0.0838	0.1301	0.1122	0.0988	0.078	0.0998	0.11	0.1142	0.1132	0.1195	0.1057	0.0929	0.0831	0.1043	0.0702	0.1025	0.0732	0.1002	0.0824	0.0951	0.0812	0.0859	0.0916	0.0798	0.0862	0.0721	0.0756	0.0961	0.0715	0.0906	0	0.0495	0.0397	0.0444	0.0605	0.0588	0.0658	0.0779	0.0909	0.0884
rat2	0.1264	0.1162	0.0952	0.1073	0.0868	0.078	0.0879	0.0826	0.1031	0.0863	0.1062	0.1132	0.091	0.0752	0.1009	0.1128	0.1242	0.1227	0.1255	0.1197	0.0988	0.082	0.1065	0.073	0.0841	0.0758	0.9102	0.0926	0.1031	0.0813	0.0834	0.0956	0.0881	0.0995	0.0826	0.0824	0.1252	0.0751	0.0981	0.0495	0	0.0261	0.0241	0.0436	0.0488	0.0949	0.0606	0.0889	0.0823
rat3	0.1084	0.1107	0.0949	0.0874	0.0835	0.0705	0.0798	0.075	0.0974	0.0755	0.1246	0.1019	0.087	0.072	0.096	0.108	0.1208	0.119	0.1212	0.1141	0.0931	0.0786	0.0977	0.0632	0.0901	0.0726	0.0975	0.0848	0.0947	0.078	0.0842	0.0878	0.0847	0.0991	0.0824	0.0792	0.1188	0.0691	0.0909	0.0397	0.0261	0	0.0111	0.0449	0.0517	0.0386	0.0633	0.0893	0.0809
rat4	0.1116	0.1101	0.0935	0.0906	0.0821	0.0715	0.0826	0.075	0.0979	0.0797	0.1299	0.1043	0.0871	0.0751	0.0957	0.1101	0.1191	0.1175	0.1206	0.1122	0.092	0.0762	0.0986	0.061	0.0893	0.0728	0.0959	0.0873	0.0944	0.0764	0.0823	0.0875	0.0836	0.0962	0.0789	0.0754	0.1275	0.0721	0.0958	0.0444	0.0241	0.0111	0	0.0468	0.0518	0.0404	0.0648	0.0896	0.0799
cat1	0.125	0.091	0.059	0.0826	0.0677	0.0603	0.0615	0.0634	0.0649	0.0608	0.0898	0.0805	0.0593	0.0535	0.0685	0.0715	0.1006	0.0947	0.0886	0.0993	0.0691	0.0764	0.0713	0.0637	0.0733	0.0534	0.0676	0.0766	0.0648	0.0624	0.0683	0.0606	0.0588	0.0698	0.0689	0.0707	0.0861	0.0603	0.0863	0.0605	0.0436	0.0449	0.0468	0	0.0296	0.0566	0.0415	0.06	0.0621
cat2	0.15	0.1097	0.0723	0.0999	0.0711	0.0624	0.0661	0.0668	0.0673	0.0635	0.0879	0.0781	0.0623	0.0578	0.073	0.0756	0.1002	0.0923	0.0905	0.0928	0.0642	0.0596	0.0769	0.0547	0.0674	0.0532	0.0644	0.0852	0.0699	0.0523	0.0638	0.0687	0.0576	0.072	0.062	0.0631	0.0826	0.0597	0.0723	0.0588	0.0488	0.0517	0.0518	0.0296	0	0.0564	0.0522	0.0553	0.0549
cat3	0.1235	0.0965	0.0839	0.0982	0.0965	0.0932	0.0906	0.0848	0.1014	0.0836	0.1026	0.1096	0.0929	0.0831	0.1083	0.104	0.1177	0.1262	0.1195	0.135	0.0853	0.0744	0.0843	0.0679	0.0839	0.0881	0.0933	0.0894	0.1173	0.0738	0.0894	0.1086	0.0996	0.1091	0.0869	0.0825	0.1578	0.0811	0.1021	0.0658	0.0949	0.0386	0.0404	0.0566	0.0564	0	0.0594	0.0811	0.0673
cat4	0.1252	0.0974	0.0773	0.0979	0.0784	0.079	0.0841	0.0763	0.059	0.0742	0.1092	0.1072	0.0791	0.0629	0.0858	0.0726	0.1007	0.1049	0.1028	0.1221	0.092	0.0909	0.087	0.0814	0.0761	0.0733	0.0892	0.0825	0.1086	0.0802	0.0924	0.0954	0.0839	0.0931	0.0816	0.0872	0.1142	0.0744	0.1107	0.0779	0.0606	0.0633	0.0648	0.0415	0.0522	0.0594	0	0.0563	0.0648
dog1	0.1506	0.0933	0.07	0.0866	0.0764	0.081	0.0746	0.078	0.0576	0.0638	0.0785	0.0948	0.0605	0.0547	0.0744	0.0679	0.0957	0.0841	0.0808	0.1069	0.0636	0.0778	0.0788	0.0799	0.0675	0.0559	0.0655	0.0883	0.0786	0.0697	0.0797	0.0797	0.0651	0.0814	0.0728	0.0757	0.0895	0.0721	0.0936	0.0909	0.0889	0.0893	0.0896	0.06	0.0553	0.0811	0.0563	0	0.0496
dog2	0.113	0.068	0.0536	0.0708	0.0561	0.0731	0.066	0.0689	0.0576	0.068	0.092	0.0705	0.0605	0.0644	0.0703	0.0694	0.0693	0.0704	0.0691	0.0783	0.06	0.0511	0.0501	0.0586	0.0484	0.0566	0.0631	0.9068	0.0822	0.0522	0.0606	0.0748	0.0664	0.0698	0.0767	0.0654	0.1103	0.0439	0.0695	0.0884	0.0823	0.0809	0.0799	0.0621	0.0549	0.0673	0.0648	0.0496	0
dog3	0.161	0.1042	0.0697	0.1028	0.0821	0.0735	0.0737	0.0716	0.0832	0.0638	0.0906	0.0889	0.0787	0.0672	0.0842	0.0772	0.1083	0.097	0.092	0.1098	0.0788	0.0835	0.0793	0.0793	0.0814	0.0693	0.0817	0.0864	0.1094	0.0734	0.0888	0.095	0.0741	0.0813	0.0645	0.0754	0.0822	0.0637	0.0945	0.0738	0.0675	0.0698	0.072	0.0443	0.0418	0.0627	0.0483	0.044	0.0642
dog4	0.1066	0.0948	0.069	0.0866	0.0707	0.079	0.0791	0.078	0.0746	0.0796	0.1096	0.0917	0.0739	0.0583	0.0776	0.0675	0.1007	0.0955	0.0974	0.0964	0.0846	0.0677	0.0701	0.0775	0.0687	0.0634	0.0778	0.075	0.0957	0.0964	0.0792	0.0899	0.0748	0.0729	0.0741	0.0665	0.1281	0.0473	0.059	0.0649	0.0556	0.058	0.0608	0.0606	0.0589	0.0592	0.0606	0.0734	0.0593
[truncated: 2 more columns]
