# Supplementary material for: The genome profiling method can be applied for species identification of biological materials collected at crime scenes
Source: BMC Genet. 2019 Jun 10;20:50. doi: 10.1186/s12863-019-0753-9 (PMC6558897; doi:10.1186/s12863-019-0753-9)
Supplement: Supplementary file 2 — PaSS values (SP-2). (CSV 16 kb) [file 12863_2019_753_MOESM2_ESM.csv]

SP-2	Cattle1	Cattle2	Cattle3	Cattle4	Greater amberjack1	Greater amberjack2	Greater amberjack3	Greater amberjack4	Bigeye tuna1	Bigeye tuna2	Bigeye tuna3	Bigeye tuna4	Sliver salmon1	Sliver salmon2	Sliver salmon3	Sliver salmon4	Sheep1	Sheep2	Sheep3	Sheep4	Pig1	Pig2	Pig3	Pig4	Chicken1	Chicken2	Chicken3	Chicken4	Horse mackerel1	Horse mackerel2	Horse mackerel3	Horse mackerel4	Halibut1	Halibut2	Halibut3	Halibut4	human1	human2	human3	rat1	rat2	rat3	rat4	cat1	cat2	cat3	dog1	dog2	dog3
Cattle1	0	0.0181	0.0253	0.0268	0.0943	0.0627	0.0783	0.0747	0.0568	0.066	0.0611	0.0547	0.0422	0.0274	0.0338	0.0471	0.0406	0.0514	0.0469	0.0463	0.0707	0.064	0.0633	0.0447	0.0841	0.0679	0.0836	0.0715	0.0581	0.0786	0.056	0.053	0.041	0.0477	0.0661	0.0639	0.0787	0.0932	0.0766	0.1706	0.2617	0.1103	0.2067	0.074	0.086	0.0854	0.0734	0.0755	0.0846
Cattle2	0.0181	0	0.0366	0.0228	0.0839	0.0598	0.0731	0.0675	0.0517	0.0607	0.0589	0.0503	0.0386	0.0276	0.0352	0.0515	0.047	0.054	0.0476	0.0405	0.0613	0.0532	0.0554	0.0397	0.0805	0.0641	0.0792	0.0676	0.0502	0.0757	0.0489	0.054	0.0407	0.0483	0.0655	0.0621	0.0759	0.0974	0.0802	0.1662	0.2691	0.1011	0.2158	0.077	0.0843	0.0879	0.0768	0.0779	0.0844
Cattle3	0.0253	0.0366	0	0.0293	0.0917	0.064	0.0711	0.0681	0.0471	0.0535	0.0592	0.0521	0.0381	0.0249	0.0257	0.0462	0.0311	0.0548	0.0346	0.0519	0.0747	0.0664	0.0789	0.0508	0.0904	0.0762	0.0887	0.0789	0.0478	0.0713	0.0645	0.0529	0.0352	0.0448	0.0629	0.0609	0.0757	0.0752	0.0725	0.1634	0.2364	0.0857	0.1822	0.0684	0.0833	0.0835	0.0694	0.0694	0.0805
Cattle4	0.0268	0.0228	0.0293	0	0.0565	0.0352	0.0471	0.0426	0.0408	0.044	0.0467	0.0361	0.0333	0.0253	0.0276	0.0429	0.0442	0.0424	0.0534	0.0409	0.0515	0.0446	0.0501	0.0351	0.058	0.053	0.0542	0.0514	0.0364	0.0564	0.0475	0.0466	0.0382	0.0398	0.0595	0.0633	0.0687	0.0804	0.0686	0.1575	0.2489	0.0763	0.195	0.0629	0.0736	0.0746	0.0643	0.0676	0.0797
Greater amberjack1	0.0943	0.0839	0.0917	0.0565	0	0.0385	0.0344	0.0317	0.0497	0.0468	0.0499	0.0463	0.0558	0.0619	0.0646	0.0582	0.0586	0.0467	0.1071	0.0532	0.0519	0.0466	0.0437	0.0434	0.0644	0.0617	0.0644	0.0593	0.0354	0.0443	0.0467	0.0548	0.0743	0.0547	0.0509	0.0719	0.0675	0.0896	0.0585	0.127	0.2292	0.0886	0.1669	0.0558	0.0715	0.072	0.0622	0.0749	0.0942
Greater amberjack2	0.0627	0.0598	0.064	0.0352	0.0385	0	0.0179	0.0233	0.0492	0.0429	0.0522	0.0381	0.0462	0.0488	0.0512	0.0529	0.0511	0.0419	0.0789	0.0435	0.0463	0.0481	0.0486	0.0408	0.0379	0.0383	0.0426	0.0323	0.0455	0.0523	0.0566	0.0565	0.0574	0.0479	0.0565	0.0597	0.0663	0.1008	0.0642	0.1239	0.2456	0.0766	0.191	0.0743	0.0794	0.0904	0.0726	0.083	0.0897
Greater amberjack3	0.0783	0.0731	0.0711	0.0471	0.0344	0.0179	0	0.0238	0.0488	0.0459	0.0611	0.0452	0.0529	0.0551	0.0574	0.0587	0.0561	0.0441	0.088	0.0525	0.0476	0.0478	0.047	0.0471	0.039	0.0428	0.048	0.0395	0.05	0.0527	0.0646	0.062	0.0608	0.0514	0.058	0.0626	0.0602	0.0929	0.0608	0.1061	0.2167	0.0593	0.1605	0.0772	0.0749	0.0886	0.0806	0.0798	0.0759
Greater amberjack4	0.0747	0.0675	0.0681	0.0426	0.0317	0.0233	0.0238	0	0.0431	0.0427	0.0553	0.0386	0.0521	0.0545	0.0557	0.0572	0.0513	0.045	0.085	0.0471	0.0446	0.0384	0.0458	0.0429	0.0468	0.0429	0.0486	0.0407	0.0441	0.0527	0.0601	0.0634	0.0614	0.0557	0.0552	0.0652	0.059	0.0969	0.0634	0.1096	0.2299	0.0679	0.1725	0.0717	0.0664	0.0865	0.0746	0.0744	0.0797
Bigeye tuna1	0.0568	0.0517	0.0471	0.0408	0.0497	0.0492	0.0488	0.0431	0	0.0144	0.0311	0.0261	0.0367	0.036	0.0337	0.0359	0.0367	0.0471	0.0439	0.0414	0.055	0.048	0.0758	0.0523	0.0559	0.0589	0.0583	0.053	0.0435	0.0688	0.0642	0.0492	0.0419	0.0531	0.0694	0.0643	0.0798	0.0793	0.0647	0.1344	0.2373	0.0727	0.1777	0.0569	0.0763	0.0619	0.0531	0.0549	0.0887
Bigeye tuna2	0.066	0.0607	0.0535	0.044	0.0468	0.0429	0.0459	0.0427	0.0144	0	0.033	0.0272	0.0405	0.0383	0.0359	0.0414	0.0333	0.038	0.0543	0.0313	0.0577	0.0486	0.0719	0.0511	0.0519	0.0525	0.0538	0.0489	0.0407	0.0601	0.0581	0.0532	0.047	0.0545	0.0709	0.0647	0.0803	0.0892	0.0634	0.1427	0.2447	0.0819	0.1838	0.0644	0.0807	0.0757	0.0541	0.0656	0.0981
Bigeye tuna3	0.0611	0.0589	0.0592	0.0467	0.0499	0.0522	0.0611	0.0553	0.0311	0.033	0	0.0181	0.0345	0.0443	0.0451	0.0413	0.0471	0.0368	0.0579	0.0431	0.0494	0.0414	0.0661	0.0463	0.0621	0.0666	0.0643	0.0615	0.0408	0.0694	0.0542	0.0543	0.0519	0.0529	0.0676	0.0651	0.0803	0.0968	0.0631	0.1504	0.2729	0.1019	0.2127	0.0581	0.0826	0.0644	0.0538	0.0661	0.0956
Bigeye tuna4	0.0547	0.0503	0.0521	0.0361	0.0463	0.0381	0.0452	0.0386	0.0261	0.0272	0.0181	0	0.0334	0.0361	0.0348	0.0337	0.0441	0.0376	0.058	0.0409	0.0514	0.0422	0.0603	0.0386	0.0499	0.0541	0.053	0.0486	0.0363	0.0592	0.0534	0.0533	0.0421	0.0405	0.0588	0.0595	0.0732	0.0883	0.063	0.129	0.2512	0.0822	0.1951	0.0575	0.0798	0.0668	0.0537	0.0612	0.0924
Sliver salmon1	0.0422	0.0386	0.0381	0.0333	0.0558	0.0462	0.0529	0.0521	0.0367	0.0405	0.0345	0.0334	0	0.0169	0.0217	0.0161	0.048	0.0462	0.0463	0.043	0.0579	0.0444	0.0544	0.0342	0.0706	0.0557	0.0665	0.0601	0.0373	0.0543	0.0437	0.0477	0.0324	0.0353	0.0482	0.0498	0.0651	0.078	0.0564	0.154	0.2534	0.0798	0.2003	0.0493	0.0735	0.0693	0.0626	0.0502	0.0684
Sliver salmon2	0.0274	0.0276	0.0249	0.0253	0.0619	0.0488	0.0551	0.0545	0.036	0.0383	0.0443	0.0361	0.0169	0	0.011	0.0223	0.0392	0.0453	0.0418	0.0402	0.0633	0.0505	0.0598	0.0358	0.0706	0.0552	0.068	0.0607	0.036	0.0577	0.048	0.0494	0.0279	0.0322	0.0522	0.05	0.0696	0.078	0.057	0.1636	0.2531	0.0838	0.1994	0.0575	0.0788	0.0719	0.0659	0.0611	0.0725
Sliver salmon3	0.0338	0.0352	0.0257	0.0276	0.0646	0.0512	0.0574	0.0557	0.0337	0.0359	0.0451	0.0348	0.0217	0.011	0	0.0223	0.0383	0.0468	0.0428	0.0406	0.0648	0.0528	0.0636	0.038	0.0707	0.0551	0.0686	0.06	0.0406	0.06	0.0521	0.0501	0.0345	0.0383	0.0588	0.0534	0.0715	0.0736	0.0565	0.1628	0.2336	0.083	0.185	0.0602	0.079	0.0718	0.057	0.0596	0.0851
Sliver salmon4	0.0471	0.0515	0.0462	0.0429	0.0582	0.0529	0.0587	0.0572	0.0359	0.0414	0.0413	0.0337	0.0161	0.0223	0.0223	0	0.0532	0.0465	0.0515	0.0481	0.0649	0.0521	0.0596	0.0368	0.0684	0.0595	0.0668	0.0588	0.0374	0.0556	0.0501	0.0459	0.0391	0.04	0.0562	0.0552	0.0713	0.073	0.0491	0.1592	0.2471	0.0857	0.1937	0.0533	0.0768	0.0663	0.0519	0.0482	0.0724
Sheep1	0.0406	0.047	0.0311	0.0442	0.0586	0.0511	0.0561	0.0513	0.0367	0.0333	0.0471	0.0441	0.048	0.0392	0.0383	0.0532	0	0.0305	0.036	0.0246	0.0619	0.0517	0.0643	0.0502	0.0668	0.0549	0.0611	0.0555	0.048	0.0768	0.0502	0.0613	0.051	0.0609	0.0808	0.0789	0.0905	0.0987	0.0746	0.1717	0.2589	0.0796	0.2003	0.0774	0.0918	0.0909	0.0636	0.0821	0.0992
Sheep2	0.0514	0.054	0.0548	0.0424	0.0467	0.0419	0.0441	0.045	0.0471	0.038	0.0368	0.0376	0.0462	0.0453	0.0468	0.0465	0.0305	0	0.0692	0.0216	0.0444	0.041	0.0537	0.0426	0.0423	0.0396	0.0436	0.0398	0.0423	0.0559	0.0484	0.0551	0.0536	0.0473	0.0587	0.0553	0.0622	0.0957	0.0619	0.1362	0.2581	0.0844	0.2002	0.0684	0.074	0.0824	0.0572	0.0745	0.0896
Sheep3	0.0469	0.0476	0.0346	0.0534	0.1071	0.0789	0.088	0.085	0.0439	0.0543	0.0579	0.058	0.0463	0.0418	0.0428	0.0515	0.036	0.0692	0	0.0642	0.0919	0.0869	0.0969	0.0681	0.1083	0.0915	0.1062	0.0952	0.0651	0.1005	0.0901	0.0733	0.0578	0.0682	0.0867	0.0859	0.0977	0.1045	0.0843	0.1963	0.2692	0.1036	0.2104	0.0937	0.1097	0.1072	0.0702	0.0751	0.1037
Sheep4	0.0463	0.0405	0.0519	0.0409	0.0532	0.0435	0.0525	0.0471	0.0414	0.0313	0.0431	0.0409	0.043	0.0402	0.0406	0.0481	0.0246	0.0216	0.0642	0	0.0511	0.044	0.059	0.0442	0.0468	0.0378	0.0372	0.0368	0.0406	0.0652	0.0392	0.0579	0.0567	0.0543	0.0765	0.0768	0.0923	0.0992	0.0706	0.1776	0.2595	0.0857	0.1974	0.0784	0.0903	0.0848	0.0659	0.084	0.0945
Pig1	0.0707	0.0613	0.0747	0.0515	0.0519	0.0463	0.0476	0.0446	0.055	0.0577	0.0494	0.0514	0.0579	0.0633	0.0648	0.0649	0.0619	0.0444	0.0919	0.0511	0	0.0284	0.0311	0.0354	0.0489	0.0477	0.0477	0.0433	0.0507	0.0527	0.0523	0.0695	0.0693	0.0612	0.0561	0.0715	0.0611	0.0988	0.0657	0.119	0.2299	0.0822	0.1735	0.0581	0.0465	0.0708	0.0773	0.08	0.0839
Pig2	0.064	0.0532	0.0664	0.0446	0.0466	0.0481	0.0478	0.0384	0.048	0.0486	0.0414	0.0422	0.0444	0.0505	0.0528	0.0521	0.0517	0.041	0.0869	0.044	0.0284	0	0.0354	0.0287	0.0459	0.046	0.0445	0.0428	0.037	0.0481	0.0399	0.0552	0.0568	0.0472	0.053	0.0596	0.0618	0.1004	0.0682	0.1335	0.2447	0.0894	0.1886	0.0628	0.0608	0.0795	0.0747	0.0751	0.083
Pig3	0.0633	0.0554	0.0789	0.0501	0.0437	0.0486	0.047	0.0458	0.0758	0.0719	0.0661	0.0603	0.0544	0.0598	0.0636	0.0596	0.0643	0.0537	0.0969	0.059	0.0311	0.0354	0	0.0271	0.0576	0.0538	0.0539	0.0517	0.047	0.0483	0.0417	0.0629	0.07	0.0488	0.0457	0.0679	0.0562	0.095	0.0617	0.1386	0.2388	0.0965	0.1857	0.0584	0.0568	0.0823	0.0723	0.0842	0.0884
Pig4	0.0447	0.0397	0.0508	0.0351	0.0434	0.0408	0.0471	0.0429	0.0523	0.0511	0.0463	0.0386	0.0342	0.0358	0.038	0.0368	0.0502	0.0426	0.0681	0.0442	0.0354	0.0287	0.0271	0	0.0573	0.0467	0.0496	0.0461	0.0361	0.0446	0.0416	0.0447	0.0454	0.0334	0.0361	0.0548	0.0511	0.0788	0.0592	0.1196	0.2382	0.0786	0.1864	0.0531	0.0523	0.0755	0.0563	0.0642	0.0716
Chicken1	0.0841	0.0805	0.0904	0.058	0.0644	0.0379	0.039	0.0468	0.0559	0.0519	0.0621	0.0499	0.0706	0.0706	0.0707	0.0684	0.0668	0.0423	0.1083	0.0468	0.0489	0.0459	0.0576	0.0573	0	0.0171	0.0169	0.0124	0.0562	0.0559	0.0548	0.0772	0.0799	0.0629	0.0717	0.0737	0.071	0.1191	0.0751	0.1196	0.2403	0.0841	0.1772	0.0912	0.0934	0.1064	0.0832	0.1008	0.1124
Chicken2	0.0679	0.0641	0.0762	0.053	0.0617	0.0383	0.0428	0.0429	0.0589	0.0525	0.0666	0.0541	0.0557	0.0552	0.0551	0.0595	0.0549	0.0396	0.0915	0.0378	0.0477	0.046	0.0538	0.0467	0.0171	0	0.0205	0.0131	0.0483	0.0531	0.0454	0.0728	0.0673	0.0523	0.073	0.0664	0.0693	0.1134	0.0737	0.1354	0.2495	0.0845	0.1925	0.0929	0.0916	0.1076	0.0844	0.1011	0.108
Chicken3	0.0836	0.0792	0.0887	0.0542	0.0644	0.0426	0.048	0.0486	0.0583	0.0538	0.0643	0.053	0.0665	0.068	0.0686	0.0668	0.0611	0.0436	0.1062	0.0372	0.0477	0.0445	0.0539	0.0496	0.0169	0.0205	0	0.0154	0.0479	0.0543	0.0417	0.0734	0.0795	0.065	0.0714	0.0785	0.0721	0.1204	0.0786	0.1435	0.2469	0.0933	0.1814	0.0919	0.0933	0.1069	0.0864	0.1019	0.1166
Chicken4	0.0715	0.0676	0.0789	0.0514	0.0593	0.0323	0.0395	0.0407	0.053	0.0489	0.0615	0.0486	0.0601	0.0607	0.06	0.0588	0.0555	0.0398	0.0952	0.0368	0.0433	0.0428	0.0517	0.0461	0.0124	0.0131	0.0154	0	0.0452	0.0527	0.0449	0.0699	0.0698	0.0548	0.0695	0.0684	0.0683	0.1135	0.0727	0.1394	0.2484	0.0856	0.1892	0.0891	0.0892	0.1044	0.0804	0.0986	0.1079
Horse mackerel1	0.0581	0.0502	0.0478	0.0364	0.0354	0.0455	0.05	0.0441	0.0435	0.0407	0.0408	0.0363	0.0373	0.036	0.0406	0.0374	0.048	0.0423	0.0651	0.0406	0.0507	0.037	0.047	0.0361	0.0562	0.0483	0.0479	0.0452	0	0.0403	0.0284	0.0415	0.0409	0.0349	0.0443	0.0517	0.0627	0.071	0.0586	0.1441	0.2466	0.0796	0.1931	0.0583	0.0755	0.0714	0.0575	0.0658	0.077
Horse mackerel2	0.0786	0.0757	0.0713	0.0564	0.0443	0.0523	0.0527	0.0527	0.0688	0.0601	0.0694	0.0592	0.0543	0.0577	0.06	0.0556	0.0768	0.0559	0.1005	0.0652	0.0527	0.0481	0.0483	0.0446	0.0559	0.0531	0.0543	0.0527	0.0403	0	0.0378	0.0525	0.0627	0.0515	0.0525	0.0644	0.0633	0.087	0.0659	0.1206	0.2239	0.0889	0.1729	0.0638	0.0626	0.0922	0.0701	0.0794	0.0915
Horse mackerel3	0.056	0.0489	0.0645	0.0475	0.0467	0.0566	0.0646	0.0601	0.0642	0.0581	0.0542	0.0534	0.0437	0.048	0.0521	0.0501	0.0502	0.0484	0.0901	0.0392	0.0523	0.0399	0.0417	0.0416	0.0548	0.0454	0.0417	0.0449	0.0284	0.0378	0	0.0507	0.0629	0.0454	0.0603	0.0668	0.0693	0.0975	0.0675	0.1541	0.2687	0.106	0.2102	0.0643	0.0831	0.0854	0.0672	0.0941	0.1027
Horse mackerel4	0.053	0.054	0.0529	0.0466	0.0548	0.0565	0.062	0.0634	0.0492	0.0532	0.0543	0.0533	0.0477	0.0494	0.0501	0.0459	0.0613	0.0551	0.0733	0.0579	0.0695	0.0552	0.0629	0.0447	0.0772	0.0728	0.0734	0.0699	0.0415	0.0525	0.0507	0	0.0432	0.0406	0.05	0.0568	0.0785	0.0697	0.0559	0.1406	0.2349	0.1028	0.1778	0.0493	0.0634	0.0585	0.0531	0.0614	0.0796
Halibut1	0.041	0.0407	0.0352	0.0382	0.0743	0.0574	0.0608	0.0614	0.0419	0.047	0.0519	0.0421	0.0324	0.0279	0.0345	0.0391	0.051	0.0536	0.0578	0.0567	0.0693	0.0568	0.07	0.0454	0.0799	0.0673	0.0795	0.0698	0.0409	0.0627	0.0629	0.0432	0	0.0208	0.0438	0.0363	0.0702	0.089	0.0551	0.1539	0.273	0.0978	0.2159	0.0558	0.0818	0.0701	0.0757	0.0673	0.0749
Halibut2	0.0477	0.0483	0.0448	0.0398	0.0547	0.0479	0.0514	0.0557	0.0531	0.0545	0.0529	0.0405	0.0353	0.0322	0.0383	0.04	0.0609	0.0473	0.0682	0.0543	0.0612	0.0472	0.0488	0.0334	0.0629	0.0523	0.065	0.0548	0.0349	0.0515	0.0454	0.0406	0.0208	0	0.0254	0.0296	0.0596	0.0761	0.0533	0.1358	0.2471	0.0907	0.1956	0.0554	0.0705	0.0694	0.0602	0.0646	0.0699
Halibut3	0.0661	0.0655	0.0629	0.0595	0.0509	0.0565	0.058	0.0552	0.0694	0.0709	0.0676	0.0588	0.0482	0.0522	0.0588	0.0562	0.0808	0.0587	0.0867	0.0765	0.0561	0.053	0.0457	0.0361	0.0717	0.073	0.0714	0.0695	0.0443	0.0525	0.0603	0.05	0.0438	0.0254	0	0.0376	0.0565	0.0668	0.0571	0.107	0.1947	0.0837	0.153	0.0544	0.0536	0.068	0.0543	0.0642	0.0631
Halibut4	0.0639	0.0621	0.0609	0.0633	0.0719	0.0597	0.0626	0.0652	0.0643	0.0647	0.0651	0.0595	0.0498	0.05	0.0534	0.0552	0.0789	0.0553	0.0859	0.0768	0.0715	0.0596	0.0679	0.0548	0.0737	0.0664	0.0785	0.0684	0.0517	0.0644	0.0668	0.0568	0.0363	0.0296	0.0376	0	0.061	0.0835	0.0669	0.1199	0.2031	0.0899	0.1668	0.0748	0.0669	0.0879	0.0633	0.0779	0.0744
human1	0.0787	0.0759	0.0757	0.0687	0.0675	0.0663	0.0602	0.059	0.0798	0.0803	0.0803	0.0732	0.0651	0.0696	0.0715	0.0713	0.0905	0.0622	0.0977	0.0923	0.0611	0.0618	0.0562	0.0511	0.071	0.0693	0.0721	0.0683	0.0627	0.0633	0.0693	0.0785	0.0702	0.0596	0.0565	0.061	0	0.0685	0.0455	0.0891	0.1736	0.06	0.141	0.0642	0.0445	0.085	0.0774	0.0667	0.0651
human2	0.0932	0.0974	0.0752	0.0804	0.0896	0.1008	0.0929	0.0969	0.0793	0.0892	0.0968	0.0883	0.078	0.078	0.0736	0.073	0.0987	0.0957	0.1045	0.0992	0.0988	0.1004	0.095	0.0788	0.1191	0.1134	0.1204	0.1135	0.071	0.087	0.0975	0.0697	0.089	0.0761	0.0668	0.0835	0.0685	0	0.0642	0.0994	0.1572	0.071	0.1121	0.0565	0.0623	0.0484	0.0652	0.0565	0.0479
human3	0.0766	0.0802	0.0725	0.0686	0.0585	0.0642	0.0608	0.0634	0.0647	0.0634	0.0631	0.063	0.0564	0.057	0.0565	0.0491	0.0746	0.0619	0.0843	0.0706	0.0657	0.0682	0.0617	0.0592	0.0751	0.0737	0.0786	0.0727	0.0586	0.0659	0.0675	0.0559	0.0551	0.0533	0.0571	0.0669	0.0455	0.0642	0	0.1198	0.2093	0.0805	0.1581	0.0497	0.0558	0.0556	0.0555	0.056	0.0664
rat1	0.1706	0.1662	0.1634	0.1575	0.127	0.1239	0.1061	0.1096	0.1344	0.1427	0.1504	0.129	0.154	0.1636	0.1628	0.1592	0.1717	0.1362	0.1963	0.1776	0.119	0.1335	0.1386	0.1196	0.1196	0.1354	0.1435	0.1394	0.1441	0.1206	0.1541	0.1406	0.1539	0.1358	0.107	0.1199	0.0891	0.0994	0.1198	0	0.0927	0.0586	0.0671	0.13	0.081	0.1119	0.1323	0.1091	0.0851
rat2	0.2617	0.2691	0.2364	0.2489	0.2292	0.2456	0.2167	0.2299	0.2373	0.2447	0.2729	0.2512	0.2534	0.2531	0.2336	0.2471	0.2589	0.2581	0.2692	0.2595	0.2299	0.2447	0.2388	0.2382	0.2403	0.2495	0.2469	0.2484	0.2466	0.2239	0.2687	0.2349	0.273	0.2471	0.1947	0.2031	0.1736	0.1572	0.2093	0.0927	0	0.1488	0.0829	0.215	0.1562	0.191	0.227	0.1941	0.1412
rat3	0.1103	0.1011	0.0857	0.0763	0.0886	0.0766	0.0593	0.0679	0.0727	0.0819	0.1019	0.0822	0.0798	0.0838	0.083	0.0857	0.0796	0.0844	0.1036	0.0857	0.0822	0.0894	0.0965	0.0786	0.0841	0.0845	0.0933	0.0856	0.0796	0.0889	0.106	0.1028	0.0978	0.0907	0.0837	0.0899	0.06	0.071	0.0805	0.0586	0.1488	0	0.1041	0.094	0.0695	0.0925	0.0953	0.078	0.0653
rat4	0.2067	0.2158	0.1822	0.195	0.1669	0.191	0.1605	0.1725	0.1777	0.1838	0.2127	0.1951	0.2003	0.1994	0.185	0.1937	0.2003	0.2002	0.2104	0.1974	0.1735	0.1886	0.1857	0.1864	0.1772	0.1925	0.1814	0.1892	0.1931	0.1729	0.2102	0.1778	0.2159	0.1956	0.153	0.1668	0.141	0.1121	0.1581	0.0671	0.0829	0.1041	0	0.1569	0.1195	0.1353	0.1747	0.1421	0.0922
cat1	0.074	0.077	0.0684	0.0629	0.0558	0.0743	0.0772	0.0717	0.0569	0.0644	0.0581	0.0575	0.0493	0.0575	0.0602	0.0533	0.0774	0.0684	0.0937	0.0784	0.0581	0.0628	0.0584	0.0531	0.0912	0.0929	0.0919	0.0891	0.0583	0.0638	0.0643	0.0493	0.0558	0.0554	0.0544	0.0748	0.0642	0.0565	0.0497	0.13	0.215	0.094	0.1569	0	0.0418	0.0438	0.0569	0.043	0.0625
cat2	0.086	0.0843	0.0833	0.0736	0.0715	0.0794	0.0749	0.0664	0.0763	0.0807	0.0826	0.0798	0.0735	0.0788	0.079	0.0768	0.0918	0.074	0.1097	0.0903	0.0465	0.0608	0.0568	0.0523	0.0934	0.0916	0.0933	0.0892	0.0755	0.0626	0.0831	0.0634	0.0818	0.0705	0.0536	0.0669	0.0445	0.0623	0.0558	0.081	0.1562	0.0695	0.1195	0.0418	0	0.055	0.0582	0.0544	0.0535
cat3	0.0854	0.0879	0.0835	0.0746	0.072	0.0904	0.0886	0.0865	0.0619	0.0757	0.0644	0.0668	0.0693	0.0719	0.0718	0.0663	0.0909	0.0824	0.1072	0.0848	0.0708	0.0795	0.0823	0.0755	0.1064	0.1076	0.1069	0.1044	0.0714	0.0922	0.0854	0.0585	0.0701	0.0694	0.068	0.0879	0.085	0.0484	0.0556	0.1119	0.191	0.0925	0.1353	0.0438	0.055	0	0.056	0.0542	0.0572
dog1	0.0734	0.0768	0.0694	0.0643	0.0622	0.0726	0.0806	0.0746	0.0531	0.0541	0.0538	0.0537	0.0626	0.0659	0.057	0.0519	0.0636	0.0572	0.0702	0.0659	0.0773	0.0747	0.0723	0.0563	0.0832	0.0844	0.0864	0.0804	0.0575	0.0701	0.0672	0.0531	0.0757	0.0602	0.0543	0.0633	0.0774	0.0652	0.0555	0.1323	0.227	0.0953	0.1747	0.0569	0.0582	0.056	0	0.0506	0.0813
dog2	0.0755	0.0779	0.0694	0.0676	0.0749	0.083	0.0798	0.0744	0.0549	0.0656	0.0661	0.0612	0.0502	0.0611	0.0596	0.0482	0.0821	0.0745	0.0751	0.084	0.08	0.0751	0.0842	0.0642	0.1008	0.1011	0.1019	0.0986	0.0658	0.0794	0.0941	0.0614	0.0673	0.0646	0.0642	0.0779	0.0667	0.0565	0.056	0.1091	0.1941	0.078	0.1421	0.043	0.0544	0.0542	0.0506	0	0.059
dog3	0.0846	0.0844	0.0805	0.0797	0.0942	0.0897	0.0759	0.0797	0.0887	0.0981	0.0956	0.0924	0.0684	0.0725	0.0851	0.0724	0.0992	0.0896	0.1037	0.0945	0.0839	0.083	0.0884	0.0716	0.1124	0.108	0.1166	0.1079	0.077	0.0915	0.1027	0.0796	0.0749	0.0699	0.0631	0.0744	0.0651	0.0479	0.0664	0.0851	0.1412	0.0653	0.0922	0.0625	0.0535	0.0572	0.0813	0.059	0
