# Supplementary material for: The genome profiling method can be applied for species identification of biological materials collected at crime scenes
Source: BMC Genet. 2019 Jun 10;20:50. doi: 10.1186/s12863-019-0753-9 (PMC6558897; doi:10.1186/s12863-019-0753-9)
Supplement: Supplementary file 3 — PaSS values (SP-3). (CSV 18 kb) [file 12863_2019_753_MOESM3_ESM.csv]

SP-3	Cattle①	Cattle②	Cattle③	Cattle④	Greater amberjack①	Greater amberjack②	Greater amberjack③	Greater amberjack④	Bigeye tuna①	Bigeye tuna②	Bigeye tuna③	Bigeye tuna④	Sliver salmon①	Sliver salmon②	Sliver salmon③	Sliver salmon④	Sheep①	Sheep②	Sheep③	Sheep④	Pig①	Pig②	Pig③	Pig④	Chicken①	Chicken②	Chicken③	Chicken④	Horse mackerel①	Horse mackerel②	Horse mackerel③	Horse mackerel④	Halibut①	Halibut②	Halibut③	Halibut④	human①	human②	human③	rat①	rat②	rat③	rat④	cat①	cat②	cat③	cat④	dog①	dog②
Cattle①	0	0.0092	0.034	0.0075	0.0232	0.0234	0.0485	0.0378	0.0683	0.0499	0.0431	0.0374	0.0603	0.0512	0.0495	0.0589	0.0258	0.0218	0.0476	0.0282	0.0447	0.0316	0.0364	0.047	0.0446	0.052	0.0534	0.0442	0.0383	0.0298	0.0581	0.0463	0.0363	0.0328	0.0388	0.037	0.0832	0.0727	0.0691	0.176	0.1489	0.1067	0.1316	0.0721	0.0585	0.1646	0.0437	0.0608	0.0954
Cattle②	0.0092	0	0.0297	0.0086	0.0287	0.026	0.0455	0.035	0.0666	0.058	0.0461	0.0429	0.0591	0.0496	0.0495	0.0576	0.0235	0.0201	0.0608	0.0211	0.0441	0.0303	0.0336	0.0419	0.0414	0.0505	0.0504	0.0407	0.0377	0.0242	0.0555	0.0465	0.0334	0.0286	0.0407	0.0363	0.0784	0.0677	0.0647	0.1731	0.1465	0.1001	0.1335	0.0694	0.0635	0.2047	0.0494	0.0608	0.0961
Cattle③	0.034	0.0297	0	0.0339	0.0501	0.0389	0.0514	0.0388	0.05	0.0764	0.0613	0.0599	0.0496	0.0379	0.0509	0.0665	0.0242	0.0302	0.0671	0.0493	0.0607	0.0459	0.0526	0.0246	0.0312	0.0449	0.0472	0.0317	0.0561	0.0534	0.052	0.0623	0.0493	0.0492	0.0604	0.0573	0.0687	0.0554	0.0465	0.1507	0.1165	0.0889	0.1172	0.0565	0.0622	0.1909	0.042	0.0537	0.0717
Cattle④	0.0075	0.0086	0.0339	0	0.0227	0.0227	0.0457	0.0375	0.0687	0.0519	0.0451	0.038	0.0594	0.0493	0.0481	0.0573	0.0286	0.0226	0.0473	0.0275	0.0432	0.0325	0.0337	0.0447	0.0412	0.0513	0.0511	0.041	0.0368	0.0299	0.0573	0.0448	0.0335	0.0324	0.0392	0.036	0.0805	0.072	0.0687	0.1771	0.1535	0.1053	0.1335	0.071	0.058	0.1604	0.0486	0.0598	0.096
Greater amberjack①	0.0232	0.0287	0.0501	0.0227	0	0.0236	0.0497	0.0375	0.0804	0.0346	0.0557	0.0449	0.0689	0.0599	0.0483	0.0465	0.0405	0.0309	0.0396	0.0278	0.0395	0.0301	0.0369	0.0553	0.0483	0.0612	0.0668	0.0536	0.048	0.0377	0.0702	0.0389	0.0529	0.0415	0.06	0.0688	0.1169	0.085	0.0831	0.2158	0.1802	0.1463	0.155	0.093	0.0762	0.1791	0.0539	0.0808	0.1177
Greater amberjack②	0.0234	0.026	0.0389	0.0227	0.0236	0	0.0291	0.0242	0.0648	0.0565	0.0572	0.0513	0.0747	0.0574	0.054	0.0584	0.0365	0.0274	0.028	0.0471	0.0513	0.0307	0.0483	0.054	0.0455	0.0564	0.0673	0.052	0.0525	0.0548	0.075	0.0505	0.0563	0.0565	0.0604	0.0697	0.0943	0.0855	0.0825	0.1755	0.132	0.1266	0.131	0.0729	0.07	0.1532	0.0521	0.0764	0.1033
Greater amberjack③	0.0485	0.0455	0.0514	0.0457	0.0497	0.0291	0	0.0209	0.0628	0.0739	0.051	0.0522	0.0734	0.0513	0.0458	0.0716	0.0467	0.0403	0.0445	0.0602	0.057	0.0415	0.0548	0.0503	0.0368	0.0413	0.062	0.0487	0.0524	0.0632	0.0809	0.0585	0.0573	0.063	0.0631	0.0738	0.0877	0.0944	0.0889	0.154	0.1389	0.1075	0.1439	0.0662	0.0629	0.1571	0.0663	0.0808	0.1194
Greater amberjack④	0.0378	0.035	0.0388	0.0375	0.0375	0.0242	0.0209	0	0.0475	0.0618	0.0537	0.0475	0.0574	0.0415	0.0364	0.0588	0.0414	0.0324	0.0422	0.0568	0.0552	0.0362	0.0502	0.0407	0.0336	0.0303	0.0544	0.0364	0.0548	0.0572	0.0669	0.0527	0.0564	0.0611	0.0612	0.0607	0.0845	0.0845	0.0716	0.1532	0.1421	0.1132	0.1483	0.0551	0.0601	0.1827	0.05	0.0649	0.0977
Bigeye tuna①	0.0683	0.0666	0.05	0.0687	0.0804	0.0648	0.0628	0.0475	0	0.083	0.07	0.0563	0.0725	0.0638	0.0561	0.0792	0.0621	0.0618	0.08	0.0924	0.0945	0.0841	0.0772	0.0479	0.0616	0.0547	0.0756	0.0603	0.0743	0.0834	0.0665	0.097	0.0724	0.0837	0.0749	0.073	0.0942	0.0754	0.0687	0.1268	0.1229	0.1108	0.1265	0.0606	0.0703	0.1702	0.0639	0.0598	0.0771
Bigeye tuna②	0.0499	0.058	0.0764	0.0519	0.0346	0.0565	0.0739	0.0618	0.083	0	0.0433	0.0395	0.0529	0.0383	0.0298	0.016	0.0687	0.065	0.0621	0.058	0.0507	0.0497	0.0478	0.0639	0.0439	0.0564	0.0566	0.0484	0.056	0.0319	0.0718	0.0507	0.0491	0.0399	0.059	0.0673	0.1478	0.1018	0.0764	0.2337	0.2196	0.1656	0.1948	0.1166	0.1023	0.2487	0.0813	0.095	0.1406
Bigeye tuna③	0.0431	0.0461	0.0613	0.0451	0.0557	0.0572	0.051	0.0537	0.07	0.0433	0	0.0173	0.0398	0.0246	0.0323	0.0393	0.0569	0.0459	0.0715	0.0477	0.0484	0.0387	0.0483	0.0469	0.0324	0.0408	0.0311	0.0312	0.036	0.0355	0.0527	0.051	0.0348	0.0347	0.0292	0.0276	0.0855	0.0906	0.079	0.1749	0.1766	0.1081	0.1644	0.0764	0.066	0.1798	0.0665	0.0824	0.1237
Bigeye tuna④	0.0374	0.0429	0.0599	0.038	0.0449	0.0513	0.0522	0.0475	0.0563	0.0395	0.0173	0	0.0448	0.0258	0.0272	0.0378	0.0558	0.0412	0.0653	0.0529	0.0529	0.0442	0.0452	0.0482	0.0322	0.0396	0.0422	0.0332	0.0408	0.0388	0.0558	0.0545	0.0319	0.0399	0.0358	0.034	0.0937	0.0834	0.0788	0.1669	0.1604	0.1102	0.1437	0.0727	0.0516	0.1561	0.0583	0.0698	0.1046
Sliver salmon①	0.0603	0.0591	0.0496	0.0594	0.0689	0.0747	0.0734	0.0574	0.0725	0.0529	0.0398	0.0448	0	0.0315	0.0346	0.0385	0.0521	0.0595	0.1077	0.0586	0.0576	0.0525	0.0455	0.0364	0.0334	0.038	0.0259	0.0287	0.0504	0.0447	0.0379	0.0625	0.0396	0.0415	0.0425	0.0377	0.0795	0.072	0.0562	0.1827	0.1907	0.0888	0.1768	0.0782	0.0726	0.2274	0.0603	0.0723	0.117
Sliver salmon②	0.0512	0.0496	0.0379	0.0493	0.0599	0.0574	0.0513	0.0415	0.0638	0.0383	0.0246	0.0258	0.0315	0	0.0209	0.0254	0.0536	0.0542	0.0685	0.0607	0.0576	0.0534	0.048	0.0404	0.0257	0.0359	0.031	0.0272	0.0559	0.0361	0.0527	0.0574	0.0398	0.0419	0.0471	0.041	0.0923	0.088	0.0611	0.1799	0.1664	0.1082	0.165	0.0705	0.0653	0.1815	0.0564	0.0623	0.108
Sliver salmon③	0.0495	0.0495	0.0509	0.0481	0.0483	0.054	0.0458	0.0364	0.0561	0.0298	0.0323	0.0272	0.0346	0.0209	0	0.0202	0.0517	0.0521	0.0647	0.0595	0.0563	0.0496	0.0388	0.0451	0.0239	0.0411	0.0464	0.0359	0.0496	0.0378	0.0546	0.0556	0.0392	0.0457	0.0475	0.0488	0.1102	0.0775	0.0644	0.1883	0.1659	0.131	0.1655	0.0744	0.0706	0.1968	0.0544	0.058	0.1055
Sliver salmon④	0.0589	0.0576	0.0665	0.0573	0.0465	0.0584	0.0716	0.0588	0.0792	0.016	0.0393	0.0378	0.0385	0.0254	0.0202	0	0.0592	0.0607	0.0726	0.0542	0.0506	0.0518	0.0376	0.0531	0.0406	0.0544	0.0494	0.0434	0.0489	0.0336	0.0618	0.0503	0.0384	0.0392	0.0497	0.0572	0.1341	0.0912	0.068	0.2285	0.2167	0.1534	0.1926	0.1104	0.0964	0.2353	0.0746	0.0905	0.1382
Sheep①	0.0258	0.0235	0.0242	0.0286	0.0405	0.0365	0.0467	0.0414	0.0621	0.0687	0.0569	0.0558	0.0521	0.0536	0.0517	0.0592	0	0.0188	0.0525	0.0418	0.0588	0.0403	0.0568	0.0394	0.0454	0.0559	0.0488	0.0465	0.0557	0.0476	0.0589	0.0618	0.0496	0.0497	0.0594	0.0559	0.0748	0.0659	0.0696	0.1678	0.1172	0.0883	0.1196	0.0625	0.0659	0.1835	0.0461	0.0596	0.0814
Sheep②	0.0218	0.0201	0.0302	0.0226	0.0309	0.0274	0.0403	0.0324	0.0618	0.065	0.0459	0.0412	0.0595	0.0542	0.0521	0.0607	0.0188	0	0.0433	0.0375	0.0466	0.0325	0.0464	0.035	0.0412	0.0492	0.0448	0.0416	0.0439	0.0452	0.0565	0.0495	0.0449	0.0438	0.0499	0.0494	0.0702	0.0686	0.0728	0.166	0.1223	0.0852	0.1229	0.0634	0.0583	0.1591	0.0439	0.0669	0.0872
Sheep③	0.0476	0.0608	0.0671	0.0473	0.0396	0.028	0.0445	0.0422	0.08	0.0621	0.0715	0.0653	0.1077	0.0685	0.0647	0.0726	0.0525	0.0433	0	0.0643	0.0591	0.0525	0.0731	0.0806	0.0602	0.0742	0.1005	0.0784	0.0861	0.0591	0.1086	0.0593	0.0924	0.0671	0.0978	0.1112	0.1523	0.134	0.1225	0.2187	0.1381	0.1743	0.111	0.1067	0.0928	0.0942	0.081	0.1073	0.1266
Sheep④	0.0282	0.0211	0.0493	0.0275	0.0278	0.0471	0.0602	0.0568	0.0924	0.058	0.0477	0.0529	0.0586	0.0607	0.0595	0.0542	0.0418	0.0375	0.0643	0	0.0296	0.0292	0.0338	0.049	0.0521	0.06	0.0458	0.0457	0.0287	0.0221	0.0577	0.0327	0.0343	0.0205	0.0395	0.0384	0.0916	0.0765	0.0817	0.2044	0.206	0.111	0.1842	0.1001	0.085	0.2412	0.0702	0.092	0.1353
Pig①	0.0447	0.0441	0.0607	0.0432	0.0395	0.0513	0.057	0.0552	0.0945	0.0507	0.0484	0.0529	0.0576	0.0576	0.0563	0.0506	0.0588	0.0466	0.0591	0.0296	0	0.0254	0.026	0.0459	0.045	0.0535	0.0465	0.0437	0.029	0.0311	0.0698	0.011	0.0395	0.0223	0.0418	0.0525	0.1069	0.095	0.0896	0.2299	0.212	0.1286	0.1877	0.1061	0.0911	0.2182	0.0753	0.1042	0.1517
Pig②	0.0316	0.0303	0.0459	0.0325	0.0301	0.0307	0.0415	0.0362	0.0841	0.0497	0.0387	0.0442	0.0525	0.0534	0.0496	0.0518	0.0403	0.0325	0.0525	0.0292	0.0254	0	0.0282	0.04	0.0376	0.0534	0.0509	0.0456	0.0294	0.042	0.066	0.0278	0.0425	0.0383	0.0401	0.0492	0.0912	0.0824	0.0796	0.2085	0.1826	0.1143	0.1679	0.0833	0.0756	0.2016	0.0601	0.0819	0.1322
Pig③	0.0364	0.0336	0.0526	0.0337	0.0369	0.0483	0.0548	0.0502	0.0772	0.0478	0.0483	0.0452	0.0455	0.048	0.0388	0.0376	0.0568	0.0464	0.0731	0.0338	0.026	0.0282	0	0.0354	0.0432	0.0504	0.0431	0.038	0.0205	0.0385	0.0515	0.0252	0.0178	0.0331	0.032	0.0324	0.0902	0.0524	0.048	0.1941	0.2038	0.1129	0.1835	0.0938	0.0763	0.2429	0.066	0.0748	0.1216
Pig④	0.047	0.0419	0.0246	0.0447	0.0553	0.054	0.0503	0.0407	0.0479	0.0639	0.0469	0.0482	0.0364	0.0404	0.0451	0.0531	0.0394	0.035	0.0806	0.049	0.0459	0.04	0.0354	0	0.0332	0.0374	0.0297	0.0263	0.0416	0.0497	0.0395	0.0489	0.0362	0.042	0.0436	0.0424	0.0645	0.0557	0.0417	0.1561	0.1369	0.0802	0.1366	0.059	0.0619	0.2093	0.0446	0.0547	0.076
Chicken①	0.0446	0.0414	0.0312	0.0412	0.0483	0.0455	0.0368	0.0336	0.0616	0.0439	0.0324	0.0322	0.0334	0.0257	0.0239	0.0406	0.0454	0.0412	0.0602	0.0521	0.045	0.0376	0.0432	0.0332	0	0.0208	0.0256	0.0106	0.0442	0.0395	0.0512	0.0429	0.0368	0.0402	0.0475	0.0442	0.0836	0.0702	0.0611	0.1836	0.157	0.1047	0.1488	0.064	0.0585	0.1727	0.0473	0.0609	0.1083
Chicken②	0.052	0.0505	0.0449	0.0513	0.0612	0.0564	0.0413	0.0303	0.0547	0.0564	0.0408	0.0396	0.038	0.0359	0.0411	0.0544	0.0559	0.0492	0.0742	0.06	0.0535	0.0534	0.0504	0.0374	0.0208	0	0.0285	0.0177	0.0493	0.0443	0.0498	0.0546	0.0468	0.0507	0.0544	0.0506	0.0685	0.0669	0.0615	0.1462	0.145	0.0892	0.1432	0.0529	0.0421	0.1804	0.0464	0.0596	0.0988
Chicken③	0.0534	0.0504	0.0472	0.0511	0.0668	0.0673	0.062	0.0544	0.0756	0.0566	0.0311	0.0422	0.0259	0.031	0.0464	0.0494	0.0488	0.0448	0.1005	0.0458	0.0465	0.0509	0.0431	0.0297	0.0256	0.0285	0	0.0139	0.0392	0.0313	0.0367	0.0477	0.0318	0.0329	0.0425	0.0386	0.0797	0.0665	0.0555	0.1925	0.2019	0.0994	0.1811	0.0852	0.0764	0.2294	0.064	0.0794	0.125
Chicken④	0.0442	0.0407	0.0317	0.041	0.0536	0.052	0.0487	0.0364	0.0603	0.0484	0.0312	0.0332	0.0287	0.0272	0.0359	0.0434	0.0465	0.0416	0.0784	0.0457	0.0437	0.0456	0.038	0.0263	0.0106	0.0177	0.0139	0	0.0378	0.0343	0.0417	0.0431	0.0305	0.033	0.0406	0.0376	0.0673	0.0701	0.0544	0.1688	0.1499	0.0887	0.1489	0.0619	0.053	0.199	0.0423	0.0572	0.0997
Horse mackerel①	0.0383	0.0377	0.0561	0.0368	0.048	0.0525	0.0524	0.0548	0.0743	0.056	0.036	0.0408	0.0504	0.0559	0.0496	0.0489	0.0557	0.0439	0.0861	0.0287	0.029	0.0294	0.0205	0.0416	0.0442	0.0493	0.0392	0.0378	0	0.0368	0.0544	0.0343	0.0225	0.0278	0.0211	0.0232	0.0743	0.0646	0.0657	0.175	0.1949	0.0914	0.1781	0.0848	0.072	0.2228	0.0647	0.08	0.1196
Horse mackerel②	0.0298	0.0242	0.0534	0.0299	0.0377	0.0548	0.0632	0.0572	0.0834	0.0319	0.0355	0.0388	0.0447	0.0361	0.0378	0.0336	0.0476	0.0452	0.0591	0.0221	0.0311	0.042	0.0385	0.0497	0.0395	0.0443	0.0313	0.0343	0.0368	0	0.0542	0.028	0.0323	0.0222	0.0347	0.0365	0.1012	0.0832	0.0711	0.2054	0.2068	0.1166	0.185	0.0985	0.0854	0.2343	0.0737	0.0917	0.1344
Horse mackerel③	0.0581	0.0555	0.052	0.0573	0.0702	0.075	0.0809	0.0669	0.0665	0.0718	0.0527	0.0558	0.0379	0.0527	0.0546	0.0618	0.0589	0.0565	0.1086	0.0577	0.0698	0.066	0.0515	0.0395	0.0512	0.0498	0.0367	0.0417	0.0544	0.0542	0	0.0738	0.0474	0.0563	0.0534	0.0499	0.0846	0.0741	0.0665	0.1753	0.1907	0.102	0.1768	0.0728	0.076	0.2429	0.0595	0.0706	0.1109
Horse mackerel④	0.0463	0.0465	0.0623	0.0448	0.0389	0.0505	0.0585	0.0527	0.097	0.0507	0.051	0.0545	0.0625	0.0574	0.0556	0.0503	0.0618	0.0495	0.0593	0.0327	0.011	0.0278	0.0252	0.0489	0.0429	0.0546	0.0477	0.0431	0.0343	0.028	0.0738	0	0.0426	0.0257	0.0489	0.0596	0.1182	0.1038	0.0909	0.2404	0.2156	0.1421	0.1905	0.111	0.0962	0.2288	0.0789	0.1075	0.1549
Halibut①	0.0363	0.0334	0.0493	0.0335	0.0529	0.0563	0.0573	0.0564	0.0724	0.0491	0.0348	0.0319	0.0396	0.0398	0.0392	0.0384	0.0496	0.0449	0.0924	0.0343	0.0395	0.0425	0.0178	0.0362	0.0368	0.0468	0.0318	0.0305	0.0225	0.0323	0.0474	0.0426	0	0.0174	0.018	0.0187	0.0853	0.0604	0.0527	0.1781	0.2006	0.0982	0.1814	0.0863	0.0699	0.2299	0.0671	0.0725	0.1195
Halibut②	0.0328	0.0286	0.0492	0.0324	0.0415	0.0565	0.063	0.0611	0.0837	0.0399	0.0347	0.0399	0.0415	0.0419	0.0457	0.0392	0.0497	0.0438	0.0671	0.0205	0.0223	0.0383	0.0331	0.042	0.0402	0.0507	0.0329	0.033	0.0278	0.0222	0.0563	0.0257	0.0174	0	0.0176	0.0223	0.094	0.0825	0.0738	0.1996	0.204	0.1044	0.1828	0.0928	0.0771	0.2152	0.0677	0.0867	0.1347
Halibut③	0.0388	0.0407	0.0604	0.0392	0.06	0.0604	0.0631	0.0612	0.0749	0.059	0.0292	0.0358	0.0425	0.0471	0.0475	0.0497	0.0594	0.0499	0.0978	0.0395	0.0418	0.0401	0.032	0.0436	0.0475	0.0544	0.0425	0.0406	0.0211	0.0347	0.0534	0.0489	0.018	0.0176	0	0.0073	0.0825	0.0718	0.0677	0.1809	0.1935	0.0907	0.1777	0.0842	0.0721	0.2207	0.0667	0.0794	0.1248
Halibut④	0.037	0.0363	0.0573	0.036	0.0688	0.0697	0.0738	0.0607	0.073	0.0673	0.0276	0.034	0.0377	0.041	0.0488	0.0572	0.0559	0.0494	0.1112	0.0384	0.0525	0.0492	0.0324	0.0424	0.0442	0.0506	0.0386	0.0376	0.0232	0.0365	0.0499	0.0596	0.0187	0.0223	0.0073	0	0.0803	0.0673	0.0663	0.1758	0.1914	0.0884	0.177	0.0821	0.0704	0.2247	0.0663	0.0782	0.1252
human①	0.0832	0.0784	0.0687	0.0805	0.1169	0.0943	0.0877	0.0845	0.0942	0.1478	0.0855	0.0937	0.0795	0.0923	0.1102	0.1341	0.0748	0.0702	0.1523	0.0916	0.1069	0.0912	0.0902	0.0645	0.0836	0.0685	0.0797	0.0673	0.0743	0.1012	0.0846	0.1182	0.0853	0.094	0.0825	0.0803	0	0.055	0.0651	0.092	0.1031	0.0278	0.1016	0.0598	0.0698	0.1992	0.0617	0.0671	0.0879
human②	0.0727	0.0677	0.0554	0.072	0.085	0.0855	0.0944	0.0845	0.0754	0.1018	0.0906	0.0834	0.072	0.088	0.0775	0.0912	0.0659	0.0686	0.134	0.0765	0.095	0.0824	0.0524	0.0557	0.0702	0.0669	0.0665	0.0701	0.0646	0.0832	0.0741	0.1038	0.0604	0.0825	0.0718	0.0673	0.055	0	0.037	0.137	0.1022	0.0639	0.093	0.0535	0.0665	0.2181	0.0563	0.0492	0.0664
human③	0.0691	0.0647	0.0465	0.0687	0.0831	0.0825	0.0889	0.0716	0.0687	0.0764	0.079	0.0788	0.0562	0.0611	0.0644	0.068	0.0696	0.0728	0.1225	0.0817	0.0896	0.0796	0.048	0.0417	0.0611	0.0615	0.0555	0.0544	0.0657	0.0711	0.0665	0.0909	0.0527	0.0738	0.0677	0.0663	0.0651	0.037	0	0.1315	0.1288	0.0806	0.1299	0.0632	0.0781	0.2412	0.0611	0.0448	0.0627
rat①	0.176	0.1731	0.1507	0.1771	0.2158	0.1755	0.154	0.1532	0.1268	0.2337	0.1749	0.1669	0.1827	0.1799	0.1883	0.2285	0.1678	0.166	0.2187	0.2044	0.2299	0.2085	0.1941	0.1561	0.1836	0.1462	0.1925	0.1688	0.175	0.2054	0.1753	0.2404	0.1781	0.1996	0.1809	0.1758	0.092	0.137	0.1315	0	0.1056	0.0824	0.1131	0.0968	0.1037	0.1953	0.1327	0.1118	0.1043
rat②	0.1489	0.1465	0.1165	0.1535	0.1802	0.132	0.1389	0.1421	0.1229	0.2196	0.1766	0.1604	0.1907	0.1664	0.1659	0.2167	0.1172	0.1223	0.1381	0.206	0.212	0.1826	0.2038	0.1369	0.157	0.145	0.2019	0.1499	0.1949	0.2068	0.1907	0.2156	0.2006	0.204	0.1935	0.1914	0.1031	0.1022	0.1288	0.1056	0	0.0882	0.0545	0.0812	0.0915	0.1033	0.096	0.0932	0.0814
rat③	0.1067	0.1001	0.0889	0.1053	0.1463	0.1266	0.1075	0.1132	0.1108	0.1656	0.1081	0.1102	0.0888	0.1082	0.131	0.1534	0.0883	0.0852	0.1743	0.111	0.1286	0.1143	0.1129	0.0802	0.1047	0.0892	0.0994	0.0887	0.0914	0.1166	0.102	0.1421	0.0982	0.1044	0.0907	0.0884	0.0278	0.0639	0.0806	0.0824	0.0882	0	0.0829	0.0676	0.0684	0.1832	0.0662	0.0747	0.0844
rat④	0.1316	0.1335	0.1172	0.1335	0.155	0.131	0.1439	0.1483	0.1265	0.1948	0.1644	0.1437	0.1768	0.165	0.1655	0.1926	0.1196	0.1229	0.111	0.1842	0.1877	0.1679	0.1835	0.1366	0.1488	0.1432	0.1811	0.1489	0.1781	0.185	0.1768	0.1905	0.1814	0.1828	0.1777	0.177	0.1016	0.093	0.1299	0.1131	0.0545	0.0829	0	0.0875	0.0882	0.0674	0.0981	0.1032	0.0724
cat①	0.0721	0.0694	0.0565	0.071	0.093	0.0729	0.0662	0.0551	0.0606	0.1166	0.0764	0.0727	0.0782	0.0705	0.0744	0.1104	0.0625	0.0634	0.1067	0.1001	0.1061	0.0833	0.0938	0.059	0.064	0.0529	0.0852	0.0619	0.0848	0.0985	0.0728	0.111	0.0863	0.0928	0.0842	0.0821	0.0598	0.0535	0.0632	0.0968	0.0812	0.0676	0.0875	0	0.0398	0.1299	0.0355	0.0305	0.0548
cat②	0.0585	0.0635	0.0622	0.058	0.0762	0.07	0.0629	0.0601	0.0703	0.1023	0.066	0.0516	0.0726	0.0653	0.0706	0.0964	0.0659	0.0583	0.0928	0.085	0.0911	0.0756	0.0763	0.0619	0.0585	0.0421	0.0764	0.053	0.072	0.0854	0.076	0.0962	0.0699	0.0771	0.0721	0.0704	0.0698	0.0665	0.0781	0.1037	0.0915	0.0684	0.0882	0.0398	0	0.1058	0.0404	0.0458	0.0807
cat③	0.1646	0.2047	0.1909	0.1604	0.1791	0.1532	0.1571	0.1827	0.1702	0.2487	0.1798	0.1561	0.2274	0.1815	0.1968	0.2353	0.1835	0.1591	0.0942	0.2412	0.2182	0.2016	0.2429	0.2093	0.1727	0.1804	0.2294	0.199	0.2228	0.2343	0.2429	0.2288	0.2299	0.2152	0.2207	0.2247	0.1992	0.2181	0.2412	0.1953	0.1033	0.1832	0.0674	0.1299	0.1058	0	0.1353	0.1707	0.1493
cat④	0.0437	0.0494	0.042	0.0486	0.0539	0.0521	0.0663	0.05	0.0639	0.0813	0.0665	0.0583	0.0603	0.0564	0.0544	0.0746	0.0461	0.0439	0.081	0.0702	0.0753	0.0601	0.066	0.0446	0.0473	0.0464	0.064	0.0423	0.0647	0.0737	0.0595	0.0789	0.0671	0.0677	0.0667	0.0663	0.0617	0.0563	0.0611	0.1327	0.096	0.0662	0.0981	0.0355	0.0404	0.1353	0	0.0319	0.0672
dog①	0.0608	0.0608	0.0537	0.0598	0.0808	0.0764	0.0808	0.0649	0.0598	0.095	0.0824	0.0698	0.0723	0.0623	0.058	0.0905	0.0596	0.0669	0.1073	0.092	0.1042	0.0819	0.0748	0.0547	0.0609	0.0596	0.0794	0.0572	0.08	0.0917	0.0706	0.1075	0.0725	0.0867	0.0794	0.0782	0.0671	0.0492	0.0448	0.1118	0.0932	0.0747	0.1032	0.0305	0.0458	0.1707	0.0319	0	0.0431
dog②	0.0954	0.0961	0.0717	0.096	0.1177	0.1033	0.1194	0.0977	0.0771	0.1406	0.1237	0.1046	0.117	0.108	0.1055	0.1382	0.0814	0.0872	0.1266	0.1353	0.1517	0.1322	0.1216	0.076	0.1083	0.0988	0.125	0.0997	0.1196	0.1344	0.1109	0.1549	0.1195	0.1347	0.1248	0.1252	0.0879	0.0664	0.0627	0.1043	0.0814	0.0844	0.0724	0.0548	0.0807	0.1493	0.0672	0.0431	0
dog③	0.0836	0.0832	0.0795	0.0841	0.1168	0.1027	0.0917	0.0952	0.0925	0.1358	0.0869	0.0786	0.0934	0.0948	0.0961	0.1297	0.0752	0.0728	0.1242	0.1157	0.1276	0.1021	0.1031	0.0818	0.0876	0.0853	0.1039	0.0868	0.0927	0.1163	0.1033	0.1368	0.0972	0.1085	0.0932	0.0915	0.0687	0.0604	0.0718	0.1039	0.0719	0.0579	0.0729	0.0457	0.0377	0.1314	0.0487	0.0545	0.0714
dog④	0.0714	0.0704	0.062	0.0711	0.0823	0.0668	0.0727	0.0552	0.0625	0.1098	0.0982	0.0873	0.0829	0.0739	0.0724	0.1065	0.0647	0.0759	0.1038	0.1046	0.1202	0.0935	0.1015	0.0725	0.0726	0.0647	0.0976	0.0741	0.0984	0.1079	0.0762	0.1243	0.0976	0.1055	0.0987	0.0974	0.072	0.0643	0.0564	0.115	0.0956	0.0737	0.1089	0.0324	0.0527	0.1725	0.0318	0.0266	0.0513
[truncated: 2 more columns]
