# Supplementary material for: The genome profiling method can be applied for species identification of biological materials collected at crime scenes
Source: BMC Genet. 2019 Jun 10;20:50. doi: 10.1186/s12863-019-0753-9 (PMC6558897; doi:10.1186/s12863-019-0753-9)
Supplement: Supplementary file 4 — PaSS values (average of SP-1-3). (CSV 25 kb) [file 12863_2019_753_MOESM4_ESM.csv]

SP-ALL	Cattle1	Cattle2	Cattle3	Cattle4	Greater amberjack1	Greater amberjack2	Greater amberjack3	Greater amberjack4	Bigeye tuna1	Bigeye tuna2	Bigeye tuna3	Bigeye tuna4	Sliver salmon1	Sliver salmon2	Sliver salmon3	Sliver salmon4	Sheep1	Sheep2	Sheep3	Sheep4	Pig1	Pig2	Pig3	Pig4	Chicken1	Chicken2	Chicken3	Chicken4	Horse mackerel1	Horse mackerel2	Horse mackerel3	Horse mackerel4	Halibut1	Halibut2	Halibut3	Halibut4	human1	human2	human3	rat1	rat2	rat3	rat4	cat1	cat2	cat3	cat4	dog1	dog2
Cattle1	0	0.018566667	0.0336	0.025033333	0.066266667	0.061866667	0.0791	0.067766667	0.080133333	0.0826	0.104033333	0.073466667	0.070633333	0.0605	0.057366667	0.0631	0.041933333	0.048033333	0.0582	0.047966667	0.067166667	0.056533333	0.052333333	0.049033333	0.072866667	0.066933333	0.067033333	0.060566667	0.0645	0.064533333	0.074033333	0.068566667	0.0584	0.0488	0.065566667	0.059666667	0.100333333	0.088266667	0.090366667	0.152766667	0.179	0.108466667	0.149966667	0.090366667	0.098166667	0.1568	0.084766667	0.094933333	0.094633333
Cattle2	0.018566667	0	0.0298	0.0184	0.0542	0.046566667	0.056533333	0.049066667	0.0575	0.0589	0.070233333	0.049966667	0.052866667	0.048966667	0.044366667	0.055966667	0.036	0.0393	0.048166667	0.037833333	0.048433333	0.044933333	0.040166667	0.041233333	0.0651	0.055633333	0.058633333	0.052833333	0.0505	0.053033333	0.059266667	0.054533333	0.046866667	0.0444	0.058866667	0.053333333	0.071866667	0.075466667	0.075033333	0.146866667	0.177266667	0.103966667	0.153133333	0.079133333	0.085833333	0.163666667	0.078233333	0.076966667	0.080666667
Cattle3	0.0336	0.0298	0	0.028833333	0.059166667	0.049633333	0.056766667	0.048033333	0.0493	0.061433333	0.075366667	0.055666667	0.0447	0.037233333	0.039666667	0.0553	0.032233333	0.041833333	0.046833333	0.0519	0.057466667	0.051666667	0.053266667	0.037166667	0.060266667	0.054633333	0.056566667	0.048933333	0.055133333	0.054633333	0.056366667	0.056933333	0.046133333	0.0449	0.0568	0.0559	0.080066667	0.0594	0.065066667	0.136	0.149366667	0.089833333	0.130966667	0.0613	0.0726	0.144433333	0.0676	0.064366667	0.0649
Cattle4	0.025033333	0.0184	0.028833333	0	0.0389	0.030833333	0.044266667	0.036366667	0.0535	0.047366667	0.0653	0.039233333	0.049933333	0.045166667	0.039966667	0.0519	0.036766667	0.034566667	0.046866667	0.037266667	0.044566667	0.041233333	0.039066667	0.0377	0.058133333	0.048433333	0.047833333	0.0433	0.0409	0.047666667	0.056933333	0.046733333	0.042166667	0.039466667	0.054066667	0.051666667	0.0742	0.066566667	0.0689	0.140633333	0.1699	0.089666667	0.1397	0.072166667	0.077166667	0.142466667	0.0737	0.070233333	0.078133333
Greater amberjack1	0.066266667	0.0542	0.059166667	0.0389	0	0.030733333	0.036133333	0.031766667	0.058633333	0.038833333	0.061133333	0.041833333	0.053433333	0.0539	0.048333333	0.049966667	0.047966667	0.041066667	0.0629	0.042366667	0.044933333	0.042233333	0.040233333	0.0485	0.056666667	0.053	0.0594	0.051266667	0.042833333	0.041433333	0.0528	0.042633333	0.0586	0.0473	0.055233333	0.0649	0.085466667	0.071533333	0.068966667	0.141833333	0.1654	0.106133333	0.134666667	0.072166667	0.072933333	0.1267	0.0681	0.073133333	0.0829
Greater amberjack2	0.061866667	0.046566667	0.049633333	0.030833333	0.030733333	0	0.022866667	0.019866667	0.053466667	0.0417	0.060733333	0.04	0.0555	0.0505	0.0486	0.0584	0.0506	0.043033333	0.054533333	0.0469	0.044133333	0.0438	0.049866667	0.044266667	0.051466667	0.042266667	0.051366667	0.042266667	0.0447	0.050233333	0.0574	0.0449	0.055033333	0.053733333	0.058233333	0.061766667	0.071666667	0.077066667	0.073433333	0.127533333	0.151866667	0.091233333	0.131166667	0.069166667	0.0706	0.130033333	0.073833333	0.076666667	0.086466667
Greater amberjack3	0.0791	0.056533333	0.056766667	0.044266667	0.036133333	0.022866667	0	0.0207	0.0505	0.049833333	0.057833333	0.043366667	0.0557	0.049566667	0.046333333	0.063033333	0.052866667	0.045633333	0.060966667	0.0561	0.048533333	0.0456	0.0488	0.0499	0.0479	0.039	0.053966667	0.045833333	0.0449	0.052833333	0.061333333	0.0495	0.0564	0.058866667	0.064533333	0.0692	0.0667	0.076233333	0.071933333	0.116066667	0.147833333	0.0822	0.129	0.0683	0.067966667	0.124066667	0.079666667	0.078666667	0.0884
Greater amberjack4	0.067766667	0.049066667	0.048033333	0.036366667	0.031766667	0.019866667	0.0207	0	0.044766667	0.043366667	0.060533333	0.037466667	0.0511	0.046866667	0.043733333	0.0586	0.0501	0.044566667	0.059733333	0.051633333	0.0444	0.041	0.046866667	0.041433333	0.049433333	0.034933333	0.048033333	0.037466667	0.043766667	0.0494	0.055466667	0.048966667	0.056766667	0.057633333	0.059133333	0.061766667	0.068	0.0744	0.067866667	0.1154	0.151533333	0.085366667	0.131933333	0.0634	0.064433333	0.130033333	0.070933333	0.0725	0.080333333
Bigeye tuna1	0.080133333	0.0575	0.0493	0.0535	0.058633333	0.053466667	0.0505	0.044766667	0	0.0438	0.047133333	0.040666667	0.0493	0.044466667	0.042133333	0.0537	0.051866667	0.053566667	0.0574	0.065633333	0.062666667	0.058433333	0.067833333	0.053466667	0.057966667	0.048033333	0.059433333	0.054833333	0.0566	0.064766667	0.058733333	0.0628	0.0511	0.062466667	0.071166667	0.068433333	0.079433333	0.067833333	0.066033333	0.118833333	0.154433333	0.093633333	0.134033333	0.0608	0.0713	0.136533333	0.0616	0.056833333	0.0632
Bigeye tuna2	0.0826	0.0589	0.061433333	0.047366667	0.038833333	0.0417	0.049833333	0.043366667	0.0438	0	0.042966667	0.029066667	0.0453	0.0386	0.034366667	0.041466667	0.057133333	0.0565	0.0598	0.049566667	0.0494	0.0508	0.058533333	0.055733333	0.056466667	0.049266667	0.054833333	0.050033333	0.045966667	0.0452	0.055333333	0.045566667	0.0466	0.049666667	0.063766667	0.0641	0.093466667	0.079466667	0.070433333	0.1534	0.183533333	0.107666667	0.152766667	0.0806	0.082166667	0.1544	0.077066667	0.070966667	0.0914
Bigeye tuna3	0.104033333	0.070233333	0.075366667	0.0653	0.061133333	0.060733333	0.057833333	0.060533333	0.047133333	0.042966667	0	0.033633333	0.048266667	0.0475	0.052766667	0.056166667	0.074033333	0.064433333	0.076766667	0.0697	0.054533333	0.0585	0.073066667	0.065366667	0.065733333	0.063	0.066033333	0.068166667	0.048966667	0.0594	0.059433333	0.054733333	0.053733333	0.066066667	0.068366667	0.067066667	0.081233333	0.091033333	0.08	0.1518	0.185233333	0.111533333	0.169	0.074766667	0.078833333	0.1479	0.080033333	0.071566667	0.093933333
Bigeye tuna4	0.073466667	0.049966667	0.055666667	0.039233333	0.041833333	0.04	0.043366667	0.037466667	0.040666667	0.029066667	0.033633333	0	0.041366667	0.037133333	0.034	0.048066667	0.056966667	0.047466667	0.061866667	0.049066667	0.0473	0.047033333	0.054233333	0.049366667	0.052433333	0.0454	0.049066667	0.041033333	0.040066667	0.048266667	0.0491	0.046433333	0.0423	0.045533333	0.059333333	0.058166667	0.072366667	0.0743	0.074	0.136033333	0.174933333	0.0981	0.1477	0.070233333	0.069833333	0.1377	0.077433333	0.072766667	0.078766667
Sliver salmon1	0.070633333	0.052866667	0.0447	0.049933333	0.053433333	0.0555	0.0557	0.0511	0.0493	0.0453	0.048266667	0.041366667	0	0.0259	0.027133333	0.028866667	0.052033333	0.052366667	0.0671	0.056133333	0.055566667	0.048966667	0.049733333	0.042833333	0.051933333	0.0433	0.046733333	0.046666667	0.043966667	0.045633333	0.040766667	0.051933333	0.0401	0.044566667	0.053866667	0.052566667	0.074866667	0.067533333	0.061133333	0.145166667	0.178366667	0.0852	0.154733333	0.062266667	0.069466667	0.162033333	0.069566667	0.065133333	0.0759
Sliver salmon2	0.0605	0.048966667	0.037233333	0.045166667	0.0539	0.0505	0.049566667	0.046866667	0.044466667	0.0386	0.0475	0.037133333	0.0259	0	0.018966667	0.024	0.0509	0.0513	0.0551	0.054766667	0.0552	0.0487	0.051633333	0.0431	0.044366667	0.039933333	0.046933333	0.0444	0.0467	0.046266667	0.047233333	0.051433333	0.0352	0.039533333	0.051466667	0.049133333	0.079966667	0.071766667	0.0618	0.1405	0.1649	0.088	0.1465	0.0605	0.0673	0.146066667	0.063733333	0.060966667	0.077833333
Sliver salmon3	0.057366667	0.044366667	0.039666667	0.039966667	0.048333333	0.0486	0.046333333	0.043733333	0.042133333	0.034366667	0.052766667	0.034	0.027133333	0.018966667	0	0.0224	0.042266667	0.045466667	0.047233333	0.0488	0.054466667	0.047033333	0.0467	0.0436	0.049166667	0.042233333	0.053466667	0.045533333	0.043433333	0.0471	0.048966667	0.0477	0.039133333	0.044133333	0.058	0.056566667	0.0843	0.0664	0.066166667	0.1503	0.1668	0.103333333	0.148733333	0.0677	0.0742	0.1507	0.070666667	0.063133333	0.078466667
Sliver salmon4	0.0631	0.055966667	0.0553	0.0519	0.049966667	0.0584	0.063033333	0.0586	0.0537	0.041466667	0.056166667	0.048066667	0.028866667	0.024	0.0224	0	0.051833333	0.050033333	0.0546	0.051566667	0.0577	0.051866667	0.0458	0.049466667	0.052333333	0.051566667	0.055633333	0.052466667	0.048566667	0.049033333	0.0589	0.053433333	0.041766667	0.043466667	0.056833333	0.059566667	0.102633333	0.072466667	0.0645	0.1659	0.1922	0.1157	0.165466667	0.0784	0.082933333	0.163166667	0.071166667	0.0701	0.085266667
Sheep1	0.041933333	0.036	0.032233333	0.036766667	0.047966667	0.0506	0.052866667	0.0501	0.051866667	0.057133333	0.074033333	0.056966667	0.052033333	0.0509	0.042266667	0.051833333	0	0.022166667	0.034133333	0.032866667	0.054166667	0.046266667	0.0519	0.046633333	0.060366667	0.051266667	0.050433333	0.048133333	0.055466667	0.061966667	0.058966667	0.0637	0.050166667	0.0502	0.066566667	0.0642	0.0859	0.072166667	0.0748	0.151233333	0.166766667	0.096233333	0.146333333	0.080166667	0.085966667	0.154433333	0.079233333	0.072966667	0.0776
Sheep2	0.048033333	0.0393	0.041833333	0.034566667	0.041066667	0.043033333	0.045633333	0.044566667	0.053566667	0.0565	0.064433333	0.047466667	0.052366667	0.0513	0.045466667	0.050033333	0.022166667	0	0.0443	0.029566667	0.0449	0.039533333	0.0465	0.042433333	0.050033333	0.042266667	0.042433333	0.043133333	0.048333333	0.052733333	0.0563	0.0553	0.047	0.043866667	0.056366667	0.055433333	0.0705	0.069666667	0.070566667	0.138466667	0.1677	0.0962	0.146866667	0.0755	0.074866667	0.1443	0.077066667	0.0694	0.077366667
Sheep3	0.0582	0.048166667	0.046833333	0.046866667	0.0629	0.054533333	0.060966667	0.059733333	0.0574	0.0598	0.076766667	0.061866667	0.0671	0.0551	0.047233333	0.0546	0.034133333	0.0443	0	0.0551	0.064066667	0.061266667	0.067466667	0.068133333	0.077833333	0.068566667	0.082566667	0.072666667	0.071366667	0.0725	0.0886	0.065033333	0.065	0.060033333	0.083433333	0.087966667	0.109933333	0.0955	0.093866667	0.178166667	0.1776	0.133033333	0.147333333	0.096333333	0.097666667	0.130266667	0.097	0.0861	0.090266667
Sheep4	0.047966667	0.037833333	0.0519	0.037266667	0.042366667	0.0469	0.0561	0.051633333	0.065633333	0.049566667	0.0697	0.049066667	0.056133333	0.054766667	0.0488	0.051566667	0.032866667	0.029566667	0.0551	0	0.043066667	0.042233333	0.047766667	0.046433333	0.060333333	0.047666667	0.0443	0.043	0.040033333	0.048766667	0.052366667	0.0471	0.045033333	0.036666667	0.056133333	0.055933333	0.084933333	0.074866667	0.077966667	0.162566667	0.195066667	0.1036	0.1646	0.0926	0.089366667	0.174433333	0.092366667	0.088266667	0.0992
Pig1	0.067166667	0.048433333	0.057466667	0.044566667	0.044933333	0.044133333	0.048533333	0.0444	0.062666667	0.0494	0.054533333	0.0473	0.055566667	0.0552	0.054466667	0.0577	0.054166667	0.0449	0.064066667	0.043066667	0	0.03	0.030966667	0.039966667	0.054266667	0.044733333	0.043466667	0.041533333	0.041	0.040966667	0.056033333	0.0424	0.0508	0.042833333	0.048533333	0.057366667	0.078433333	0.081633333	0.079033333	0.147266667	0.180233333	0.1013	0.151066667	0.077766667	0.067266667	0.141866667	0.079366667	0.0817	0.097233333
Pig2	0.056533333	0.044933333	0.051666667	0.041233333	0.042233333	0.0438	0.0456	0.041	0.058433333	0.0508	0.0585	0.047033333	0.048966667	0.0487	0.047033333	0.051866667	0.046266667	0.039533333	0.061266667	0.042233333	0.03	0	0.029166667	0.032766667	0.045633333	0.045933333	0.047466667	0.045966667	0.039833333	0.0425	0.050133333	0.046266667	0.049033333	0.045466667	0.050033333	0.050033333	0.0903	0.075133333	0.070733333	0.1417	0.169766667	0.0941	0.144233333	0.074166667	0.065333333	0.135866667	0.076833333	0.078133333	0.086133333
Pig3	0.052333333	0.040166667	0.053266667	0.039066667	0.040233333	0.049866667	0.0488	0.046866667	0.067833333	0.058533333	0.073066667	0.054233333	0.049733333	0.051633333	0.0467	0.0458	0.0519	0.0465	0.067466667	0.047766667	0.030966667	0.029166667	0	0.0334	0.0525	0.048533333	0.0443	0.043633333	0.042133333	0.042966667	0.0501	0.0481	0.0468	0.042866667	0.044766667	0.0508	0.086266667	0.064066667	0.059966667	0.145666667	0.183033333	0.102366667	0.155933333	0.0745	0.07	0.1537	0.078433333	0.0753	0.0853
Pig4	0.049033333	0.041233333	0.037166667	0.0377	0.0485	0.044266667	0.0499	0.041433333	0.053466667	0.055733333	0.065366667	0.049366667	0.042833333	0.0431	0.0436	0.049466667	0.046633333	0.042433333	0.068133333	0.046433333	0.039966667	0.032766667	0.0334	0	0.050833333	0.040966667	0.041166667	0.0393	0.0448	0.045433333	0.0444	0.048066667	0.0429	0.042266667	0.0421	0.045233333	0.071166667	0.060533333	0.0592	0.1153	0.149366667	0.074	0.128	0.0586	0.0563	0.1412	0.067166667	0.063633333	0.066266667
Chicken1	0.072866667	0.0651	0.060266667	0.058133333	0.056666667	0.051466667	0.0479	0.049433333	0.057966667	0.056466667	0.065733333	0.052433333	0.051933333	0.044366667	0.049166667	0.052333333	0.060366667	0.050033333	0.077833333	0.060333333	0.054266667	0.045633333	0.0525	0.050833333	0	0.031366667	0.0332	0.027633333	0.057533333	0.050333333	0.0524	0.062266667	0.062733333	0.057166667	0.0656	0.0625	0.0968	0.0865	0.072366667	0.135233333	0.160466667	0.092966667	0.138433333	0.076166667	0.0731	0.1242	0.0766	0.070533333	0.085833333
Chicken2	0.066933333	0.055633333	0.054633333	0.048433333	0.053	0.042266667	0.039	0.034933333	0.048033333	0.049266667	0.063	0.0454	0.0433	0.039933333	0.042233333	0.051566667	0.051266667	0.042266667	0.068566667	0.047666667	0.044733333	0.045933333	0.048533333	0.040966667	0.031366667	0	0.027233333	0.0217	0.044866667	0.045533333	0.046233333	0.0561	0.0484	0.046533333	0.060333333	0.056566667	0.065966667	0.073133333	0.0662	0.118266667	0.156766667	0.0821	0.136166667	0.0664	0.0623	0.1324	0.075766667	0.066633333	0.0855
Chicken3	0.067033333	0.058633333	0.056566667	0.047833333	0.0594	0.051366667	0.053966667	0.048033333	0.059433333	0.054833333	0.066033333	0.049066667	0.046733333	0.046933333	0.053466667	0.055633333	0.050433333	0.042433333	0.082566667	0.0443	0.043466667	0.047466667	0.0443	0.041166667	0.0332	0.027233333	0	0.0198	0.0441	0.042566667	0.0417	0.056566667	0.0511	0.044266667	0.0545	0.055633333	0.084066667	0.080633333	0.0692	0.1454	0.453	0.096733333	0.1528	0.081566667	0.078033333	0.144366667	0.0867	0.0771	0.096666667
Chicken4	0.060566667	0.052833333	0.048933333	0.0433	0.051266667	0.042266667	0.045833333	0.037466667	0.054833333	0.050033333	0.068166667	0.041033333	0.046666667	0.0444	0.045533333	0.052466667	0.048133333	0.043133333	0.072666667	0.043	0.041533333	0.045966667	0.043633333	0.0393	0.027633333	0.0217	0.0198	0	0.040566667	0.043433333	0.045466667	0.053466667	0.049933333	0.041	0.0543	0.053233333	0.07	0.078466667	0.065066667	0.1302	0.163633333	0.086366667	0.1418	0.075866667	0.0758	0.137	0.0764	0.0753	0.368366667
Horse mackerel1	0.0645	0.0505	0.055133333	0.0409	0.042833333	0.0447	0.0449	0.043766667	0.0566	0.045966667	0.048966667	0.040066667	0.043966667	0.0467	0.043433333	0.048566667	0.055466667	0.048333333	0.071366667	0.040033333	0.041	0.039833333	0.042133333	0.0448	0.057533333	0.044866667	0.0441	0.040566667	0	0.039066667	0.0397	0.035133333	0.0378	0.039766667	0.046166667	0.0496	0.063266667	0.066033333	0.0687	0.138066667	0.181533333	0.088566667	0.1552	0.0693	0.072466667	0.162333333	0.081566667	0.072033333	0.0892
Horse mackerel2	0.064533333	0.053033333	0.054633333	0.047666667	0.041433333	0.050233333	0.052833333	0.0494	0.064766667	0.0452	0.0594	0.048266667	0.045633333	0.046266667	0.0471	0.049033333	0.061966667	0.052733333	0.0725	0.048766667	0.040966667	0.0425	0.042966667	0.045433333	0.050333333	0.045533333	0.042566667	0.043433333	0.039066667	0	0.038533333	0.038733333	0.0453	0.037766667	0.043966667	0.046533333	0.0871	0.071566667	0.0678	0.135733333	0.170666667	0.0945	0.144766667	0.0749	0.066766667	0.141966667	0.082033333	0.077166667	0.088666667
Horse mackerel3	0.074033333	0.059266667	0.056366667	0.056933333	0.0528	0.0574	0.061333333	0.055466667	0.058733333	0.055333333	0.059433333	0.0491	0.040766667	0.047233333	0.048966667	0.0589	0.058966667	0.0563	0.0886	0.052366667	0.056033333	0.050133333	0.0501	0.0444	0.0524	0.046233333	0.0417	0.045466667	0.0397	0.038533333	0	0.051766667	0.053233333	0.0522	0.055733333	0.0562	0.082433333	0.074266667	0.069433333	0.138433333	0.180933333	0.0974	0.156433333	0.068466667	0.0743	0.160666667	0.0791	0.0725	0.088533333
Horse mackerel4	0.068566667	0.054533333	0.056933333	0.046733333	0.042633333	0.0449	0.0495	0.048966667	0.0628	0.045566667	0.054733333	0.046433333	0.051933333	0.051433333	0.0477	0.053433333	0.0637	0.0553	0.065033333	0.0471	0.0424	0.046266667	0.0481	0.048066667	0.062266667	0.0561	0.056566667	0.053466667	0.035133333	0.038733333	0.051766667	0	0.044466667	0.039633333	0.053266667	0.0593	0.084233333	0.074666667	0.0743	0.157533333	0.182033333	0.1109	0.151933333	0.073633333	0.0761	0.161566667	0.0776	0.0801	0.097033333
Halibut1	0.0584	0.046866667	0.046133333	0.042166667	0.0586	0.055033333	0.0564	0.056766667	0.0511	0.0466	0.053733333	0.0423	0.0401	0.0352	0.039133333	0.041766667	0.050166667	0.047	0.065	0.045033333	0.0508	0.049033333	0.0468	0.0429	0.062733333	0.0484	0.0511	0.049933333	0.0378	0.0453	0.053233333	0.044466667	0	0.021066667	0.031533333	0.0293	0.072033333	0.064	0.057566667	0.137266667	0.187233333	0.093566667	0.1603	0.066966667	0.069766667	0.1737	0.0737	0.0711	0.0844
Halibut2	0.0488	0.0444	0.0449	0.039466667	0.0473	0.053733333	0.058866667	0.057633333	0.062466667	0.049666667	0.066066667	0.045533333	0.044566667	0.039533333	0.044133333	0.043466667	0.0502	0.043866667	0.060033333	0.036666667	0.042833333	0.045466667	0.042866667	0.042266667	0.057166667	0.046533333	0.044266667	0.041	0.039766667	0.037766667	0.0522	0.039633333	0.021066667	0	0.0217	0.0254	0.0773	0.0687	0.0682	0.140533333	0.183533333	0.098066667	0.1582	0.072666667	0.0732	0.162166667	0.076733333	0.0761	0.0897
Halibut3	0.065566667	0.058866667	0.0568	0.054066667	0.055233333	0.058233333	0.064533333	0.059133333	0.071166667	0.063766667	0.068366667	0.059333333	0.053866667	0.051466667	0.058	0.056833333	0.066566667	0.056366667	0.083433333	0.056133333	0.048533333	0.050033333	0.044766667	0.0421	0.0656	0.060333333	0.0545	0.0543	0.046166667	0.043966667	0.055733333	0.053266667	0.031533333	0.0217	0	0.019366667	0.075833333	0.066433333	0.0729	0.12	0.156933333	0.0856	0.136533333	0.069166667	0.062566667	0.1425	0.0721	0.068833333	0.088566667
Halibut4	0.059666667	0.053333333	0.0559	0.051666667	0.0649	0.061766667	0.0692	0.061766667	0.068433333	0.0641	0.067066667	0.058166667	0.052566667	0.049133333	0.056566667	0.059566667	0.0642	0.055433333	0.087966667	0.055933333	0.057366667	0.050033333	0.0508	0.045233333	0.0625	0.056566667	0.055633333	0.053233333	0.0496	0.046533333	0.0562	0.0593	0.0293	0.0254	0.019366667	0	0.079066667	0.067166667	0.072533333	0.123766667	0.158966667	0.085833333	0.139733333	0.075866667	0.0668	0.141466667	0.080466667	0.0724	0.0895
human1	0.100333333	0.071866667	0.080066667	0.0742	0.085466667	0.071666667	0.0667	0.068	0.079433333	0.093466667	0.081233333	0.072366667	0.074866667	0.079966667	0.0843	0.102633333	0.0859	0.0705	0.109933333	0.084933333	0.078433333	0.0903	0.086266667	0.071166667	0.0968	0.065966667	0.084066667	0.07	0.063266667	0.0871	0.082433333	0.084233333	0.072033333	0.0773	0.075833333	0.079066667	0	0.0642	0.067766667	0.0924	0.133966667	0.068866667	0.123366667	0.070033333	0.065633333	0.150466667	0.086966667	0.078	0.0883
human2	0.088266667	0.075466667	0.0594	0.066566667	0.071533333	0.077066667	0.076233333	0.0744	0.067833333	0.079466667	0.091033333	0.0743	0.067533333	0.071766667	0.0664	0.072466667	0.072166667	0.069666667	0.0955	0.074866667	0.081633333	0.075133333	0.064066667	0.060533333	0.0865	0.073133333	0.080633333	0.078466667	0.066033333	0.071566667	0.074266667	0.074666667	0.064	0.0687	0.066433333	0.067166667	0.0642	0	0.0471	0.102633333	0.1115	0.068	0.0924	0.056766667	0.062833333	0.130866667	0.0597	0.062166667	0.0556
human3	0.090366667	0.075033333	0.065066667	0.0689	0.068966667	0.073433333	0.071933333	0.067866667	0.066033333	0.070433333	0.08	0.074	0.061133333	0.0618	0.066166667	0.0645	0.0748	0.070566667	0.093866667	0.077966667	0.079033333	0.070733333	0.059966667	0.0592	0.072366667	0.0662	0.0692	0.065066667	0.0687	0.0678	0.069433333	0.0743	0.057566667	0.0682	0.0729	0.072533333	0.067766667	0.0471	0	0.113966667	0.1454	0.084	0.127933333	0.0664	0.068733333	0.1543	0.0758	0.064633333	0.062733333
rat1	0.152766667	0.146866667	0.136	0.140633333	0.141833333	0.127533333	0.116066667	0.1154	0.118833333	0.1534	0.1518	0.136033333	0.145166667	0.1405	0.1503	0.1659	0.151233333	0.138466667	0.178166667	0.162566667	0.147266667	0.1417	0.145666667	0.1153	0.135233333	0.118266667	0.1454	0.1302	0.138066667	0.135733333	0.138433333	0.157533333	0.137266667	0.140533333	0.12	0.123766667	0.0924	0.102633333	0.113966667	0	0.0826	0.060233333	0.074866667	0.095766667	0.081166667	0.118833333	0.1075	0.111666667	0.1006
rat2	0.179	0.177266667	0.149366667	0.1699	0.1654	0.151866667	0.147833333	0.151533333	0.154433333	0.183533333	0.185233333	0.174933333	0.178366667	0.1649	0.1668	0.1922	0.166766667	0.1677	0.1776	0.195066667	0.180233333	0.169766667	0.183033333	0.149366667	0.160466667	0.156766667	0.453	0.163633333	0.181533333	0.170666667	0.180933333	0.182033333	0.187233333	0.183533333	0.156933333	0.158966667	0.133966667	0.1115	0.1454	0.0826	0	0.0877	0.053833333	0.113266667	0.098833333	0.108733333	0.115866667	0.136366667	0.119266667
rat3	0.108466667	0.103966667	0.089833333	0.089666667	0.106133333	0.091233333	0.0822	0.085366667	0.093633333	0.107666667	0.111533333	0.0981	0.0852	0.088	0.103333333	0.1157	0.096233333	0.0962	0.133033333	0.1036	0.1013	0.0941	0.102366667	0.074	0.092966667	0.0821	0.096733333	0.086366667	0.088566667	0.0945	0.0974	0.1109	0.093566667	0.098066667	0.0856	0.085833333	0.068866667	0.068	0.084	0.060233333	0.0877	0	0.066033333	0.068833333	0.0632	0.102066667	0.074	0.086433333	0.0811
rat4	0.149966667	0.153133333	0.130966667	0.1397	0.134666667	0.131166667	0.129	0.131933333	0.134033333	0.152766667	0.169	0.1477	0.154733333	0.1465	0.148733333	0.165466667	0.146333333	0.146866667	0.147333333	0.1646	0.151066667	0.144233333	0.155933333	0.128	0.138433333	0.136166667	0.1528	0.1418	0.1552	0.144766667	0.156433333	0.151933333	0.1603	0.1582	0.136533333	0.139733333	0.123366667	0.0924	0.127933333	0.074866667	0.053833333	0.066033333	0	0.097066667	0.0865	0.063733333	0.0994	0.1225	0.098133333
cat1	0.090366667	0.079133333	0.0613	0.072166667	0.072166667	0.069166667	0.0683	0.0634	0.0608	0.0806	0.074766667	0.070233333	0.062266667	0.0605	0.0677	0.0784	0.080166667	0.0755	0.096333333	0.0926	0.077766667	0.074166667	0.0745	0.0586	0.076166667	0.0664	0.081566667	0.075866667	0.0693	0.0749	0.068466667	0.073633333	0.066966667	0.072666667	0.069166667	0.075866667	0.070033333	0.056766667	0.0664	0.095766667	0.113266667	0.068833333	0.097066667	0	0.037066667	0.103133333	0.040266667	0.049133333	0.0533
cat2	0.098166667	0.085833333	0.0726	0.077166667	0.072933333	0.0706	0.067966667	0.064433333	0.0713	0.082166667	0.078833333	0.069833333	0.069466667	0.0673	0.0742	0.082933333	0.085966667	0.074866667	0.097666667	0.089366667	0.067266667	0.065333333	0.07	0.0563	0.0731	0.0623	0.078033333	0.0758	0.072466667	0.066766667	0.0743	0.0761	0.069766667	0.0732	0.062566667	0.0668	0.065633333	0.062833333	0.068733333	0.081166667	0.098833333	0.0632	0.0865	0.037066667	0	0.082166667	0.0492	0.0531	0.063333333
cat3	0.1568	0.163666667	0.144433333	0.142466667	0.1267	0.130033333	0.124066667	0.130033333	0.136533333	0.1544	0.1479	0.1377	0.162033333	0.146066667	0.1507	0.163166667	0.154433333	0.1443	0.130266667	0.174433333	0.141866667	0.135866667	0.1537	0.1412	0.1242	0.1324	0.144366667	0.137	0.162333333	0.141966667	0.160666667	0.161566667	0.1737	0.162166667	0.1425	0.141466667	0.150466667	0.130866667	0.1543	0.118833333	0.108733333	0.102066667	0.063733333	0.103133333	0.082166667	0	0.100066667	0.1231	0.1075
cat4	0.084766667	0.078233333	0.0676	0.0737	0.0681	0.073833333	0.079666667	0.070933333	0.0616	0.077066667	0.080033333	0.077433333	0.069566667	0.063733333	0.070666667	0.071166667	0.079233333	0.077066667	0.097	0.092366667	0.079366667	0.076833333	0.078433333	0.067166667	0.0766	0.075766667	0.0867	0.0764	0.081566667	0.082033333	0.0791	0.0776	0.0737	0.076733333	0.0721	0.080466667	0.086966667	0.0597	0.0758	0.1075	0.115866667	0.074	0.0994	0.040266667	0.0492	0.100066667	0	0.048066667	0.062066667
dog1	0.094933333	0.076966667	0.064366667	0.070233333	0.073133333	0.076666667	0.078666667	0.0725	0.056833333	0.070966667	0.071566667	0.072766667	0.065133333	0.060966667	0.063133333	0.0701	0.072966667	0.0694	0.0861	0.088266667	0.0817	0.078133333	0.0753	0.063633333	0.070533333	0.066633333	0.0771	0.0753	0.072033333	0.077166667	0.0725	0.0801	0.0711	0.0761	0.068833333	0.0724	0.078	0.062166667	0.064633333	0.111666667	0.136366667	0.086433333	0.1225	0.049133333	0.0531	0.1231	0.048066667	0	0.047766667
dog2	0.094633333	0.080666667	0.0649	0.078133333	0.0829	0.086466667	0.0884	0.080333333	0.0632	0.0914	0.093933333	0.078766667	0.0759	0.077833333	0.078466667	0.085266667	0.0776	0.077366667	0.090266667	0.0992	0.097233333	0.086133333	0.0853	0.066266667	0.085833333	0.0855	0.096666667	0.368366667	0.0892	0.088666667	0.088533333	0.097033333	0.0844	0.0897	0.088566667	0.0895	0.0883	0.0556	0.062733333	0.1006	0.119266667	0.0811	0.098133333	0.0533	0.063333333	0.1075	0.062066667	0.047766667	0
dog3	0.087533333	0.0832	0.0705	0.079133333	0.0824	0.0785	0.0759	0.070966667	0.075266667	0.095833333	0.101133333	0.090466667	0.075066667	0.068233333	0.078366667	0.082133333	0.0882	0.087	0.101633333	0.0985	0.096233333	0.0814	0.086666667	0.073866667	0.084566667	0.0787	0.097333333	0.085666667	0.090366667	0.0986	0.086033333	0.097933333	0.082433333	0.082766667	0.078633333	0.079433333	0.0884	0.053166667	0.0606	0.088333333	0.097466667	0.065666667	0.0873	0.051833333	0.055033333	0.1093	0.049866667	0.060433333	0.056533333
[truncated: 1 more columns]
